# Supplementary material for: Multi-technique characterization of iron reduction by an Antarctic Shewanella: an analog system for putative Martian biosignature identification
Source: Appl Environ Microbiol. 2025 Jul 10;91(8):e02528-24. doi: 10.1128/aem.02528-24 (PMC12366341; doi:10.1128/aem.02528-24)
Supplement: Table S3 — Complete transcript table for Shewanella sp. strain BF02_Schw grown with and without 100 mM ferrihydrite. [file aem.02528-24-s0002.xlsx]

## Sheet: Sheet1
Table S3. Complete transcription results for Shewanella sp. BF02_Schw grown with and without 100 mM ferrihydrite.
Gene ID	Base mean	Log(2) fold change (LFC)	LFC SE	Wald statistic	p-value	Adjusted p-value	Prokka annotation	Annotation notes
KIMDJLCH_00001	197.888	0.325106	0.365203	0	1	1	gene_transposase=ISSpu4; IS3 family transposase ISSpu4
KIMDJLCH_00002	81.8462	-0.163835	0.332255	0	1	1	gene_hypothetical=protein; hypothetical protein
KIMDJLCH_00004	347.241	1.30021	0.549538	0.546299	0.58486	1	gene_synonym=xerC_1; gene_synonym=xerC_1; Tyrosine recombinase XerC;
KIMDJLCH_00005	15.0791	1.58529	0.682364	0.857742	0.391035	1	gene_hypothetical=protein; hypothetical protein
KIMDJLCH_00006	25.8126	1.53587	0.558709	0.959117	0.3375	1	gene_hypothetical=protein; hypothetical protein
KIMDJLCH_00007	23.7453	2.23057	0.474951	2.59095	0.00957122	0.0891838	gene_hypothetical=protein; hypothetical protein
KIMDJLCH_00008	15.4974	2.12858	0.622825	1.81204	0.0699807	0.500897	gene_hypothetical=protein; hypothetical protein
KIMDJLCH_00009	10.885	1.05641	0.635754	0.0887252	0.9293	1	gene_hypothetical=protein; hypothetical protein
KIMDJLCH_00010	19.5512	1.28308	0.482528	0.586662	0.557431	1	gene_hypothetical=protein; hypothetical protein
KIMDJLCH_00011	290.728	-0.651859	0.282182	0	1	1	gene_hypothetical=protein; hypothetical protein
KIMDJLCH_00012	507.275	-0.584194	0.251948	0	1	1	gene_hypothetical=protein; hypothetical protein
KIMDJLCH_00013	81.9592	0.77469	0.40249	0	1	1	gene_transcriptional=regulator; putative HTH-type transcriptional regulator
KIMDJLCH_00014	33.049	1.54467	0.507848	1.07251	0.283491	1	gene_hypothetical=protein; hypothetical protein
KIMDJLCH_00015	51.9405	1.9888	0.385017	2.5682	0.0102229	0.0944956	gene_hypothetical=protein; hypothetical protein
KIMDJLCH_00016	83.3996	0.979422	0.367065	0	1	1	gene_hypothetical=protein; hypothetical protein
KIMDJLCH_00017	369.297	-0.181551	0.339148	0	1	1	gene_hypothetical=protein; hypothetical protein
KIMDJLCH_00018	23.7077	0.450441	0.441509	0	1	1	gene_hypothetical=protein; hypothetical protein
KIMDJLCH_00019	16.7756	2.18565	0.701264	1.69074	0.0908867	0.618965	gene_hypothetical=protein; hypothetical protein
KIMDJLCH_00020	70.3087	2.00491	0.465335	2.15954	0.0308085	0.254321	gene_hypothetical=protein; hypothetical protein
KIMDJLCH_00021	27.7983	3.70062	0.555441	4.86211	1.1614e-06	2.15138e-05	gene_hypothetical=protein; hypothetical protein
KIMDJLCH_00022	60.6161	1.96201	0.528905	1.81887	0.0689307	0.494868	gene_hypothetical=protein; hypothetical protein
KIMDJLCH_00023	455.604	0.78063	0.561161	0	1	1	gene_hypothetical=protein; hypothetical protein
KIMDJLCH_00024	937.538	0.715014	0.46525	0	1	1	gene_hypothetical=protein; hypothetical protein
KIMDJLCH_00025	1361.18	1.13832	0.475995	0.290594	0.771362	1	gene_hypothetical=protein; hypothetical protein
KIMDJLCH_00026	921.337	1.70552	0.511161	1.38023	0.167516	0.984477	gene_hypothetical=protein; hypothetical protein
KIMDJLCH_00027	457.818	0.39775	0.427605	0	1	1	gene_hypothetical=protein; hypothetical protein
KIMDJLCH_00028	174.236	0.294005	0.387089	0	1	1	gene_hypothetical=protein; hypothetical protein
KIMDJLCH_00029	30.9304	3.46246	0.5723	4.30275	1.68692e-05	0.000271254	gene_hypothetical=protein; hypothetical protein
KIMDJLCH_00030	34.4317	3.9597	0.656594	4.50766	6.55459e-06	0.000111188	gene_hypothetical=protein; hypothetical protein
KIMDJLCH_00031	16.8065	3.08108	0.751402	2.7696	0.00561245	0.0556558	gene_hypothetical=protein; hypothetical protein
KIMDJLCH_00032	14.349	3.13566	0.625097	3.41653	0.00063425	0.00781173	gene_hypothetical=protein; hypothetical protein
KIMDJLCH_00033	18.3538	3.51283	0.703263	3.5731	0.000352778	0.00462808	gene_hypothetical=protein; hypothetical protein
KIMDJLCH_00034	46.7947	4.45278	0.527939	6.54012	6.14713e-11	1.74646e-09	gene_hypothetical=protein; hypothetical protein
KIMDJLCH_00036	23.0144	4.24279	0.563227	5.75753	8.53541e-09	1.94717e-07	gene_hypothetical=protein; hypothetical protein
KIMDJLCH_00037	48.7894	3.18417	0.4561	4.7888	1.67783e-06	3.04708e-05	gene_hypothetical=protein; hypothetical protein
KIMDJLCH_00039	13.9744	3.05844	0.689692	2.98457	0.00283976	0.030232	gene_hypothetical=protein; hypothetical protein
KIMDJLCH_00040	22.6213	2.82558	0.490989	3.71817	0.000200675	0.00276465	gene_hypothetical=protein; hypothetical protein
KIMDJLCH_00041	19.4329	3.25937	0.653598	3.45683	0.000546574	0.00681656	gene_hypothetical=protein; hypothetical protein
KIMDJLCH_00042	35.8326	3.26129	0.685395	3.29926	0.000969402	0.0115824	gene_hypothetical=protein; hypothetical protein
KIMDJLCH_00043	48.2914	1.05012	0.582115	0.086103	0.931385	1	gene_hypothetical=protein; hypothetical protein
KIMDJLCH_00044	69.6625	0.662148	0.445159	0	1	1	gene_hypothetical=protein; hypothetical protein
KIMDJLCH_00045	25.8647	2.76218	0.570855	3.08692	0.00202245	0.0225686	gene_hypothetical=protein; hypothetical protein
KIMDJLCH_00046	18.3267	1.7505	0.580414	1.29305	0.195995	1	gene_hypothetical=protein; hypothetical protein
KIMDJLCH_00047	29.8133	1.24766	0.455294	0.543961	0.586468	1	gene_hypothetical=protein; hypothetical protein
KIMDJLCH_00048	47.4357	1.80809	0.464453	1.73987	0.0818816	0.5728	gene_hypothetical=protein; hypothetical protein
KIMDJLCH_00049	88.2287	1.25974	0.36611	0.709449	0.478046	1	gene_hypothetical=protein; hypothetical protein
KIMDJLCH_00050	65.9422	1.04105	0.44835	0.0915687	0.927041	1	gene_hypothetical=protein; hypothetical protein
KIMDJLCH_00051	27.33	1.42343	0.489095	0.865736	0.386635	1	gene_hypothetical=protein; hypothetical protein
KIMDJLCH_00053	23.0655	3.12728	0.451018	4.71662	2.39796e-06	4.25478e-05	gene_synonym=gpFI; gene_synonym=gpFI; Putative prophage major tail sheath protein;
KIMDJLCH_00054	17.735	1.332	0.632712	0.524722	0.599777	1	gene_hypothetical=protein; hypothetical protein
KIMDJLCH_00055	14.0558	3.07319	0.563263	3.68068	0.000232615	0.00315906	gene_hypothetical=protein; hypothetical protein
KIMDJLCH_00056	49.8009	3.74209	0.478655	5.72873	1.01184e-08	2.25281e-07	gene_hypothetical=protein; hypothetical protein
KIMDJLCH_00057	18.497	3.39925	0.506711	4.73496	2.19099e-06	3.91756e-05	gene_hypothetical=protein; hypothetical protein
KIMDJLCH_00058	16.8578	2.0794	0.488483	2.20969	0.0271264	0.226083	gene_hypothetical=protein; hypothetical protein
KIMDJLCH_00059	48.8695	2.18006	0.481541	2.45059	0.0142621	0.127752	gene_hypothetical=protein; hypothetical protein
KIMDJLCH_00060	215.319	0.8926	0.65084	0	1	1	gene_synonym=umuD_1; gene_synonym=umuD_1; Protein UmuD;
KIMDJLCH_00061	216.878	0.887507	0.546325	0	1	1	gene_synonym=umuC_1; gene_synonym=umuC_1; Protein UmuC;
KIMDJLCH_00062	132.526	0.526026	0.281269	0	1	1	gene_synonym=dns_1; gene_synonym=dns_1; Extracellular deoxyribonuclease;
KIMDJLCH_00063	324.598	0.0580466	0.294863	0	1	1	gene_transposase=ISVa15; IS630 family transposase ISVa15
KIMDJLCH_00064	35.523	-1.2185	0.402822	-0.542425	0.587526	1	gene_hypothetical=protein; hypothetical protein
KIMDJLCH_00065	34.9748	-0.664913	0.401041	0	1	1	gene_hypothetical=protein; hypothetical protein
KIMDJLCH_00066	31.3117	0.187099	0.445952	0	1	1	gene_hypothetical=protein; hypothetical protein
KIMDJLCH_00067	54.1038	0.565306	0.464535	0	1	1	gene_hypothetical=protein; hypothetical protein
KIMDJLCH_00068	319.702	0.0931899	0.304925	0	1	1	gene_transposase=ISVa15; IS630 family transposase ISVa15
KIMDJLCH_00069	559.173	1.01091	0.273132	0.039959	0.968126	1	gene_hypothetical=protein; hypothetical protein
KIMDJLCH_00070	72.2262	0.345719	0.351036	0	1	1	gene_hypothetical=protein; hypothetical protein
KIMDJLCH_00071	110.592	0.85505	0.501901	0	1	1	gene_transposase=ISSde10; IS3 family transposase ISSde10
KIMDJLCH_00072	39.8801	1.16668	0.451717	0.36899	0.712135	1	gene_transposase=ISSpu6; IS3 family transposase ISSpu6
KIMDJLCH_00073	156.616	-0.768342	0.338294	0	1	1	gene_hypothetical=protein; hypothetical protein
KIMDJLCH_00074	50.2228	1.06555	0.411355	0.159341	0.8734	1	gene_hypothetical=protein; hypothetical protein
KIMDJLCH_00075	22.4932	0.34693	0.525352	0	1	1	gene_hypothetical=protein; hypothetical protein
KIMDJLCH_00076	77.6813	2.01374	0.504263	2.01035	0.0443944	0.344951	gene_hypothetical=protein; hypothetical protein
KIMDJLCH_00077	54.2771	0.650539	0.325807	0	1	1	gene_hypothetical=protein; hypothetical protein
KIMDJLCH_00078	79.8869	0.620048	0.299976	0	1	1	gene_hypothetical=protein; hypothetical protein
KIMDJLCH_00079	309.219	0.262206	0.470333	0	1	1	gene_transposase=ISVsa2; IS66 family transposase ISVsa2
KIMDJLCH_00080	198.41	0.596027	0.501719	0	1	1	gene_transposase=ISVsa2; IS66 family transposase ISVsa2
KIMDJLCH_00081	224.363	1.39257	0.244242	1.60731	0.107985	0.709334	gene_synonym=gph_1; gene_synonym=gph_1; Phosphoglycolate phosphatase; ec=ec:3.1.3.18
KIMDJLCH_00082	217.509	0.756595	0.303187	0	1	1	gene_hypothetical=protein; hypothetical protein
KIMDJLCH_00083	110.086	0.406225	0.461908	0	1	1	gene_hypothetical=protein; hypothetical protein
KIMDJLCH_00084	53.0362	1.76459	0.438418	1.74398	0.0811631	0.570358	gene_transposase=ISSpu6; IS3 family transposase ISSpu6
KIMDJLCH_00085	118.34	1.21571	0.487894	0.442117	0.658405	1	gene_transposase=ISSde10; IS3 family transposase ISSde10
KIMDJLCH_00086	79.0967	1.41985	0.391645	1.07203	0.283708	1	gene_hypothetical=protein; hypothetical protein
KIMDJLCH_00087	48.1705	2.56049	0.484659	3.21978	0.00128289	0.0148899	gene_synonym=frdB_1; gene_synonym=frdB_1; Fumarate reductase iron-sulfur subunit; ec=ec:1.3.5.1
KIMDJLCH_00088	151.613	2.78469	0.421159	4.23757	2.25957e-05	0.000354714	gene_synonym=frdA_1; gene_synonym=frdA_1; Fumarate reductase flavoprotein subunit; ec=ec:1.3.5.4
KIMDJLCH_00089	152.303	3.94221	0.436208	6.74496	1.5307e-11	4.63312e-10	gene_synonym=frdC_1; gene_synonym=frdC_1; Fumarate reductase cytochrome b subunit;
KIMDJLCH_00090	247.385	5.17075	0.337586	12.3546	4.59995e-35	5.60589e-33	gene_synonym=dcuA_1; gene_synonym=dcuA_1; Anaerobic C4-dicarboxylate transporter DcuA;
KIMDJLCH_00091	433.311	4.43693	0.327565	10.4924	9.36637e-26	7.60976e-24	gene_synonym=aspA; gene_synonym=aspA; Aspartate ammonia-lyase; ec=ec:4.3.1.1
KIMDJLCH_00092	213.711	2.262	0.294619	4.2835	1.83974e-05	0.000292777	gene_synonym=ansB; gene_synonym=ansB; L-asparaginase 2; ec=ec:3.5.1.1
KIMDJLCH_00093	384.256	4.40538	0.334304	10.1865	2.27901e-24	1.67525e-22	gene_synonym=sdaA_1; gene_synonym=sdaA_1; L-serine dehydratase 1; ec=ec:4.3.1.17
KIMDJLCH_00094	829.183	4.19596	0.275432	11.6034	3.95985e-31	3.98654e-29	gene_synonym=sdaC_1; gene_synonym=sdaC_1; Serine transporter;
KIMDJLCH_00095	306.769	2.53307	0.406391	3.77241	0.000161679	0.00224846	gene_hypothetical=protein; hypothetical protein
KIMDJLCH_00096	450.798	0.0720975	0.274812	0	1	1	gene_hypothetical=protein; hypothetical protein
KIMDJLCH_00097	188.212	-0.138592	0.388204	0	1	1	gene_synonym=rimI; gene_synonym=rimI; %5BRibosomal protein S18%5D-alanine N-acetyltransferase; ec=ec:2.3.1.266
KIMDJLCH_00098	3950.17	-0.967123	0.672759	0	1	1	gene_synonym=lipA; gene_synonym=lipA; Lipoyl synthase; ec=ec:2.8.1.8
KIMDJLCH_00099	5106.73	-1.97503	0.426724	-2.28493	0.022317	0.190332	gene_synonym=lipB; gene_synonym=lipB; Octanoyltransferase; ec=ec:2.3.1.181
KIMDJLCH_00100	2779.52	-1.94852	0.355618	-2.66724	0.00764762	0.0734774	gene_hypothetical=protein; hypothetical protein
KIMDJLCH_00101	8683.92	-1.1407	0.476254	-0.295421	0.767672	1	gene_synonym=dacC; gene_synonym=dacC; D-alanyl-D-alanine carboxypeptidase DacC; ec=ec:3.4.16.4
KIMDJLCH_00102	1272.17	-1.42244	0.369815	-1.14231	0.253326	1	gene_synonym=rlpA_1; gene_synonym=rlpA_1; Endolytic peptidoglycan transglycosylase RlpA;
KIMDJLCH_00103	1602.86	-1.34408	0.420146	-0.818951	0.412815	1	gene_transposase=TnXax1; Tn3 family transposase TnXax1
KIMDJLCH_00104	1252.09	-1.39833	0.350565	-1.13625	0.255852	1	gene_synonym=mrdB; gene_synonym=mrdB; Peptidoglycan glycosyltransferase MrdB; ec=ec:2.4.1.129
KIMDJLCH_00105	1556.68	-0.843197	0.2381	0	1	1	gene_synonym=mrdA; gene_synonym=mrdA; Peptidoglycan D%2CD-transpeptidase MrdA; ec=ec:3.4.16.4
KIMDJLCH_00106	4453.13	-0.890287	0.275707	0	1	1	gene_synonym=rlmH; gene_synonym=rlmH; Ribosomal RNA large subunit methyltransferase H; ec=ec:2.1.1.177
KIMDJLCH_00107	3483.33	-0.964961	0.249539	0	1	1	gene_synonym=rsfS; gene_synonym=rsfS; Ribosomal silencing factor RsfS;
KIMDJLCH_00108	527.221	-0.561912	0.444186	0	1	1	gene_synonym=nadD; gene_synonym=nadD; Nicotinate-nucleotide adenylyltransferase; ec=ec:2.7.7.18
KIMDJLCH_00109	924.706	-0.445254	0.431145	0	1	1	gene_synonym=holA; gene_synonym=holA; DNA polymerase III subunit delta; ec=ec:2.7.7.7
KIMDJLCH_00110	1319.29	-0.318506	0.474686	0	1	1	gene_synonym=lptE; gene_synonym=lptE; LPS-assembly lipoprotein LptE;
KIMDJLCH_00111	14038	0.101402	0.650907	0	1	1	gene_synonym=leuS; gene_synonym=leuS; Leucine--tRNA ligase; ec=ec:6.1.1.4
KIMDJLCH_00112	2214.08	-0.665277	0.532498	0	1	1	gene_hypothetical=protein; hypothetical protein
KIMDJLCH_00113	409.96	-1.15117	0.252222	-0.599359	0.548934	1	gene_hypothetical=protein; hypothetical protein
KIMDJLCH_00114	433.547	-1.30226	0.212355	-1.42338	0.154626	0.928758	gene_hypothetical=protein; hypothetical protein
KIMDJLCH_00115	2196.69	-0.886039	0.370707	0	1	1	gene_synonym=lnt; gene_synonym=lnt; Apolipoprotein N-acyltransferase; ec=ec:2.3.1.269
KIMDJLCH_00116	4053.57	1.198	0.599278	0.330392	0.741103	1	gene_synonym=corC; gene_synonym=corC; Magnesium and cobalt efflux protein CorC;
KIMDJLCH_00117	555.498	-1.2928	0.454338	-0.644446	0.519286	1	gene_synonym=ybeY; gene_synonym=ybeY; Endoribonuclease YbeY;
KIMDJLCH_00118	1546.16	-0.246955	0.452822	0	1	1	gene_synonym=ybeZ; gene_synonym=ybeZ; PhoH-like protein;
KIMDJLCH_00119	7372.43	-0.508741	0.675032	0	1	1	gene_synonym=miaB_1; gene_synonym=miaB_1; tRNA-2-methylthio-N%286%29-dimethylallyladenosine synthase; ec=ec:2.8.4.3
KIMDJLCH_00120	393.323	-0.435904	0.340566	0	1	1	gene_hypothetical=protein; hypothetical protein
KIMDJLCH_00121	1270.87	-0.886699	0.418919	0	1	1	gene_synonym=ubiF; gene_synonym=ubiF; 3-demethoxyubiquinol 3-hydroxylase; ec=ec:1.14.99.60
KIMDJLCH_00122	2293.44	-0.628358	0.37642	0	1	1	gene_synonym=pth; gene_synonym=pth; Peptidyl-tRNA hydrolase; ec=ec:3.1.1.29
KIMDJLCH_00123	5795.53	-0.288137	0.365864	0	1	1	gene_synonym=ychF; gene_synonym=ychF; Ribosome-binding ATPase YchF;
KIMDJLCH_00131	20899.3	-2.96557	0.707131	-2.77965	0.00544182	0.0543126	gene_hypothetical=protein; hypothetical protein
KIMDJLCH_00132	19620.4	1.08594	0.593876	0.144709	0.884941	1	gene_synonym=prs; gene_synonym=prs; Ribose-phosphate pyrophosphokinase; ec=ec:2.7.6.1
KIMDJLCH_00133	3555.18	0.138731	0.515856	0	1	1	gene_synonym=ispE; gene_synonym=ispE; 4-diphosphocytidyl-2-C-methyl-D-erythritol kinase; ec=ec:2.7.1.148
KIMDJLCH_00134	747.281	-0.741246	0.435172	0	1	1	gene_synonym=lolB; gene_synonym=lolB; Outer-membrane lipoprotein LolB;
KIMDJLCH_00135	1951.19	0.313492	0.507163	0	1	1	gene_synonym=hemA; gene_synonym=hemA; Glutamyl-tRNA reductase; ec=ec:1.2.1.70
KIMDJLCH_00136	4024.13	-0.324656	0.489916	0	1	1	gene_synonym=prfA; gene_synonym=prfA; Peptide chain release factor RF1;
KIMDJLCH_00137	2478.87	-0.0244909	0.417149	0	1	1	gene_synonym=prmC; gene_synonym=prmC; Release factor glutamine methyltransferase; ec=ec:2.1.1.297
KIMDJLCH_00138	1353.91	-1.08831	0.488626	-0.180724	0.856584	1	gene_hypothetical=protein; hypothetical protein
KIMDJLCH_00139	2611.26	-1.20677	0.475746	-0.43463	0.663831	1	gene_hypothetical=protein; hypothetical protein
KIMDJLCH_00140	1285.15	-0.849517	0.25211	0	1	1	gene_hypothetical=protein; hypothetical protein
KIMDJLCH_00141	1866.09	-1.69578	0.389985	-1.78411	0.0744052	0.529294	gene_synonym=kdsA; gene_synonym=kdsA; 2-dehydro-3-deoxyphosphooctonate aldolase; ec=ec:2.5.1.55
KIMDJLCH_00142	81.426	-0.240508	0.337555	0	1	1	gene_hypothetical=protein; hypothetical protein
KIMDJLCH_00143	1169.17	-0.139139	0.429566	0	1	1	gene_synonym=panE_1; gene_synonym=panE_1; 2-dehydropantoate 2-reductase; ec=ec:1.1.1.169
KIMDJLCH_00144	873.643	-0.349287	0.357531	0	1	1	gene_hypothetical=protein; hypothetical protein
KIMDJLCH_00145	841.326	-1.76206	0.437228	-1.74293	0.081346	0.570778	gene_hypothetical=protein; hypothetical protein
KIMDJLCH_00146	172.226	-0.217606	0.332762	0	1	1	gene_transposase=ISSde7; IS982 family transposase ISSde7
KIMDJLCH_00147	937.43	-0.44912	0.521621	0	1	1	gene_hypothetical=protein; hypothetical protein
KIMDJLCH_00148	705.446	0.463959	0.390033	0	1	1	gene_synonym=ampG; gene_synonym=ampG; Anhydromuropeptide permease;
KIMDJLCH_00149	609.71	-0.874856	0.541031	0	1	1	gene_hypothetical=protein; hypothetical protein
KIMDJLCH_00150	1576.17	-0.689318	0.363263	0	1	1	gene_isomerase=cyp18; Peptidyl-prolyl cis-trans isomerase cyp18
KIMDJLCH_00151	1519.24	-0.964575	0.421959	0	1	1	gene_hypothetical=protein; hypothetical protein
KIMDJLCH_00152	730.105	0.122953	0.418224	0	1	1	gene_hypothetical=protein; hypothetical protein
KIMDJLCH_00153	613.656	-0.372804	0.301764	0	1	1	gene_hypothetical=protein; hypothetical protein
KIMDJLCH_00154	267.778	-0.283373	0.326119	0	1	1	gene_synonym=cmoM_1; gene_synonym=cmoM_1; tRNA 5-carboxymethoxyuridine methyltransferase;
KIMDJLCH_00155	252.602	-0.706816	0.367949	0	1	1	gene_synonym=kdgK; gene_synonym=kdgK; 2-dehydro-3-deoxygluconokinase; ec=ec:2.7.1.45
KIMDJLCH_00156	324.491	0.00161137	0.32743	0	1	1	gene_synonym=exuT; gene_synonym=exuT; Hexuronate transporter;
KIMDJLCH_00157	48.2318	0.834182	0.422598	0	1	1	gene_hypothetical=protein; hypothetical protein
KIMDJLCH_00158	335.513	-0.591833	0.385301	0	1	1	gene_oligoalginate=lyase; Exo-oligoalginate lyase
KIMDJLCH_00159	385.062	-0.320944	0.426386	0	1	1	gene_hypothetical=protein; hypothetical protein
KIMDJLCH_00160	984.416	-0.417841	0.5248	0	1	1	gene_synonym=lutR; gene_synonym=lutR; HTH-type transcriptional regulator LutR;
KIMDJLCH_00161	1317.12	-0.733411	0.517571	0	1	1	gene_synonym=rlmG; gene_synonym=rlmG; Ribosomal RNA large subunit methyltransferase G; ec=ec:2.1.1.174
KIMDJLCH_00162	292.95	0.203504	0.350074	0	1	1	gene_hypothetical=protein; hypothetical protein
KIMDJLCH_00163	545.341	0.631492	0.344583	0	1	1	gene_hypothetical=protein; hypothetical protein
KIMDJLCH_00164	1142.77	-0.380368	0.383611	0	1	1	gene_permease=protein; Putative multidrug export ATP-binding/permease protein
KIMDJLCH_00165	2108.38	0.641738	0.414403	0	1	1	gene_synonym=fadD_1; gene_synonym=fadD_1; Long-chain-fatty-acid--CoA ligase; ec=ec:6.2.1.3
KIMDJLCH_00166	4024.66	-0.207787	0.323351	0	1	1	gene_synonym=btuB_1; gene_synonym=btuB_1; Vitamin B12 transporter BtuB;
KIMDJLCH_00167	207.468	1.03833	0.332744	0.115195	0.90829	1	gene_hypothetical=protein; hypothetical protein
KIMDJLCH_00168	616.429	-0.181396	0.267877	0	1	1	gene_synonym=rhtC_1; gene_synonym=rhtC_1; Threonine efflux protein;
KIMDJLCH_00169	1681.82	-0.204159	0.35296	0	1	1	gene_hypothetical=protein; hypothetical protein
KIMDJLCH_00170	662.611	-0.334927	0.231226	0	1	1	gene_hypothetical=protein; hypothetical protein
KIMDJLCH_00171	434.358	-0.615045	0.246922	0	1	1	gene_synonym=ung; gene_synonym=ung; Uracil-DNA glycosylase; ec=ec:3.2.2.27
KIMDJLCH_00172	6131.43	-0.516508	0.210231	0	1	1	gene_synonym=ispB; gene_synonym=ispB; Octaprenyl diphosphate synthase; ec=ec:2.5.1.90
KIMDJLCH_00173	40114	-1.9388	0.378026	-2.48343	0.0130124	0.11701	gene_synonym=rplU; gene_synonym=rplU; 50S ribosomal protein L21;
KIMDJLCH_00174	6430.05	-0.406983	0.432009	0	1	1	gene_synonym=rpmA; gene_synonym=rpmA; 50S ribosomal protein L27;
KIMDJLCH_00175	12976.6	-0.561554	0.265233	0	1	1	gene_synonym=cgtA; gene_synonym=cgtA; GTPase Obg/CgtA;
KIMDJLCH_00176	4955.56	-0.84159	0.246869	0	1	1	gene_synonym=yjjP; gene_synonym=yjjP; Inner membrane protein YjjP;
KIMDJLCH_00177	1891.97	-0.275692	0.246949	0	1	1	gene_hypothetical=protein; hypothetical protein
KIMDJLCH_00178	1794.34	-1.09833	0.201077	-0.489028	0.624822	1	gene_transposase=ISSsu9; IS1595 family transposase ISSsu9
KIMDJLCH_00179	7215.63	-2.62153	0.297593	-5.44882	5.07046e-08	1.07221e-06	gene_hypothetical=protein; hypothetical protein
KIMDJLCH_00180	8096.73	0.731894	0.431046	0	1	1	gene_hypothetical=protein; hypothetical protein
KIMDJLCH_00181	1366.39	0.012236	0.335239	0	1	1	gene_synonym=apaH; gene_synonym=apaH; Bis%285%27-nucleosyl%29-tetraphosphatase%2C symmetrical; ec=ec:3.6.1.41
KIMDJLCH_00182	842.516	-0.154902	0.358137	0	1	1	gene_synonym=apaG; gene_synonym=apaG; Protein ApaG;
KIMDJLCH_00183	5137.43	0.0774644	0.408608	0	1	1	gene_synonym=rsmA; gene_synonym=rsmA; Ribosomal RNA small subunit methyltransferase A; ec=ec:2.1.1.182
KIMDJLCH_00184	4863.04	0.420335	0.257138	0	1	1	gene_synonym=pdxA; gene_synonym=pdxA; 4-hydroxythreonine-4-phosphate dehydrogenase; ec=ec:1.1.1.262
KIMDJLCH_00185	6012.54	-0.538723	0.237278	0	1	1	gene_synonym=surA; gene_synonym=surA; Chaperone SurA; ec=ec:5.2.1.8
KIMDJLCH_00186	3756.79	-1.02594	0.172519	-0.150332	0.880503	1	gene_synonym=lptD; gene_synonym=lptD; LPS-assembly protein LptD;
KIMDJLCH_00187	1099.47	-0.263686	0.249713	0	1	1	gene_synonym=amgK; gene_synonym=amgK; N-acetylmuramate/N-acetylglucosamine kinase; ec=ec:2.7.1.221
KIMDJLCH_00188	328.17	0.242029	0.28542	0	1	1	gene_synonym=murU; gene_synonym=murU; N-acetylmuramate alpha-1-phosphate uridylyltransferase; ec=ec:2.7.7.99
KIMDJLCH_00189	956.269	0.195851	0.24894	0	1	1	gene_synonym=djlA; gene_synonym=djlA; Co-chaperone protein DjlA;
KIMDJLCH_00190	1193.86	0.33875	0.266957	0	1	1	gene_synonym=hpr; gene_synonym=hpr; Hydroxypyruvate reductase; ec=ec:1.1.1.81
KIMDJLCH_00191	195.736	-0.432017	0.342479	0	1	1	gene_hypothetical=protein; hypothetical protein
KIMDJLCH_00192	1053.28	1.89446	0.249022	3.59188	0.000328297	0.00431916	gene_synonym=purT; gene_synonym=purT; Formate-dependent phosphoribosylglycinamide formyltransferase;
KIMDJLCH_00193	3070.85	-2.09502	0.339088	-3.22931	0.00124089	0.014475	gene_hypothetical=protein; hypothetical protein
KIMDJLCH_00194	3571.36	-0.869436	0.274325	0	1	1	gene_synonym=rhlE_1; gene_synonym=rhlE_1; ATP-dependent RNA helicase RhlE; ec=ec:3.6.4.13
KIMDJLCH_00195	119.434	-0.756487	0.514876	0	1	1	gene_hypothetical=protein; hypothetical protein
KIMDJLCH_00196	34.9684	-0.124814	0.49881	0	1	1	gene_hypothetical=protein; hypothetical protein
KIMDJLCH_00197	2100.36	1.70878	0.283008	2.50447	0.0122636	0.111358	gene_synonym=ghxP; gene_synonym=ghxP; Guanine/hypoxanthine permease GhxP;
KIMDJLCH_00198	1444.73	1.11959	0.303765	0.393706	0.693798	1	gene_hypothetical=protein; hypothetical protein
KIMDJLCH_00199	519.308	0.509606	0.284516	0	1	1	gene_putative=peptidase; putative peptidase
KIMDJLCH_00200	7.76179	-0.634327	0.77836	0	1	1	gene_hypothetical=protein; hypothetical protein
KIMDJLCH_00201	596.641	-0.619987	0.217926	0	1	1	gene_hypothetical=protein; hypothetical protein
KIMDJLCH_00202	479.91	-0.368206	0.23337	0	1	1	gene_synonym=fkpA_1; gene_synonym=fkpA_1; putative FKBP-type peptidyl-prolyl cis-trans isomerase FkpA; ec=ec:5.2.1.8
KIMDJLCH_00203	136.311	0.157932	0.419682	0	1	1	gene_hypothetical=protein; hypothetical protein
KIMDJLCH_00204	462.599	0.920436	0.285132	0	1	1	gene_hypothetical=protein; hypothetical protein
KIMDJLCH_00205	670.244	-0.109192	0.23675	0	1	1	gene_synonym=hflC_1; gene_synonym=hflC_1; Modulator of FtsH protease HflC;
KIMDJLCH_00206	757.674	-1.14848	0.219657	-0.675978	0.499055	1	gene_hypothetical=protein; hypothetical protein
KIMDJLCH_00207	738.445	0.0531724	0.327491	0	1	1	gene_hypothetical=protein; hypothetical protein
KIMDJLCH_00208	5914.51	-1.5665	0.397775	-1.42416	0.154399	0.928758	gene_hypothetical=protein; hypothetical protein
KIMDJLCH_00209	4278.69	-0.760607	0.276272	0	1	1	gene_synonym=phrA; gene_synonym=phrA; Deoxyribodipyrimidine photo-lyase; ec=ec:4.1.99.3
KIMDJLCH_00210	977.837	1.60038	0.225996	2.65659	0.00789357	0.0750618	gene_hypothetical=protein; hypothetical protein
KIMDJLCH_00211	1006.43	2.14502	0.237061	4.83006	1.36491e-06	2.48854e-05	gene_synonym=nrfA_1; gene_synonym=nrfA_1; Cytochrome c-552; ec=ec:1.7.2.2
KIMDJLCH_00212	3794.56	-3.78835	0.364197	-7.65618	1.91545e-14	7.99141e-13	gene_hypothetical=protein; hypothetical protein
KIMDJLCH_00213	2241.39	-2.70477	0.282634	-6.03171	1.62239e-09	3.97528e-08	gene_synonym=sdh; gene_synonym=sdh; Serine 3-dehydrogenase; ec=ec:1.1.1.276
KIMDJLCH_00214	4296.19	-3.30934	0.337066	-6.85131	7.31779e-12	2.25925e-10	gene_hypothetical=protein; hypothetical protein
KIMDJLCH_00215	3338.22	-1.91768	0.429254	-2.13784	0.0325297	0.26522	gene_hypothetical=protein; hypothetical protein
KIMDJLCH_00216	10810.1	-3.8752	0.319063	-9.0114	2.03435e-19	1.09547e-17	gene_synonym=ufaA1; gene_synonym=ufaA1; Tuberculostearic acid methyltransferase UfaA1;
KIMDJLCH_00217	1065.65	-1.91832	0.289485	-3.17226	0.00151256	0.0172955	gene_hypothetical=protein; hypothetical protein
KIMDJLCH_00218	3713.11	-3.00924	0.359638	-5.58685	2.31223e-08	5.05092e-07	gene_hypothetical=protein; hypothetical protein
KIMDJLCH_00219	2559.21	-3.03147	0.267707	-7.58839	3.23895e-14	1.33925e-12	gene_hypothetical=protein; hypothetical protein
KIMDJLCH_00220	1091.4	0.50285	0.492881	0	1	1	gene_hypothetical=protein; hypothetical protein
KIMDJLCH_00221	306.236	-0.287301	0.365514	0	1	1	gene_hypothetical=protein; hypothetical protein
KIMDJLCH_00222	2409.23	0.592077	0.350121	0	1	1	gene_hypothetical=protein; hypothetical protein
KIMDJLCH_00223	550.933	1.35355	0.23447	1.50785	0.131593	0.819098	gene_hypothetical=protein; hypothetical protein
KIMDJLCH_00224	2376.84	2.60631	0.274016	5.8621	4.57052e-09	1.0583e-07	gene_synonym=bauC; gene_synonym=bauC; Putative 3-oxopropanoate dehydrogenase;
KIMDJLCH_00225	2574.58	2.96182	0.296583	6.61476	3.72166e-11	1.10481e-09	gene_synonym=bauA; gene_synonym=bauA; Beta-alanine--pyruvate aminotransferase; ec=ec:2.6.1.18
KIMDJLCH_00226	3873.6	1.48235	0.250027	1.92921	0.0537054	0.403786	gene_synonym=puuC; gene_synonym=puuC; NADP/NAD-dependent aldehyde dehydrogenase PuuC; ec=ec:1.2.1.5
KIMDJLCH_00227	364.745	1.1037	0.386118	0.268581	0.788252	1	gene_hypothetical=protein; hypothetical protein
KIMDJLCH_00228	2418.47	2.01789	0.459921	2.21317	0.0268857	0.224743	gene_synonym=sseA; gene_synonym=sseA; 3-mercaptopyruvate sulfurtransferase; ec=ec:2.8.1.2
KIMDJLCH_00229	736.396	0.646484	0.317366	0	1	1	gene_hypothetical=protein; hypothetical protein
KIMDJLCH_00230	57.0596	1.41502	0.495525	0.837538	0.40229	1	gene_hypothetical=protein; hypothetical protein
KIMDJLCH_00231	287.588	-0.987699	0.303184	0	1	1	gene_hypothetical=protein; hypothetical protein
KIMDJLCH_00232	710.955	1.01602	0.349187	0.045868	0.963415	1	gene_synonym=puuB_1; gene_synonym=puuB_1; Gamma-glutamylputrescine oxidoreductase;
KIMDJLCH_00233	3588.54	0.156446	0.45874	0	1	1	gene_synonym=puuR; gene_synonym=puuR; HTH-type transcriptional regulator PuuR;
KIMDJLCH_00234	1271.55	0.700457	0.275205	0	1	1	gene_synonym=puuD; gene_synonym=puuD; Gamma-glutamyl-gamma-aminobutyrate hydrolase PuuD; ec=ec:3.5.1.94
KIMDJLCH_00235	4894.96	1.09397	0.22861	0.411032	0.681049	1	gene_synonym=puuA; gene_synonym=puuA; Gamma-glutamylputrescine synthetase PuuA; ec=ec:6.3.1.11
KIMDJLCH_00236	2645.74	1.47374	0.227047	2.08651	0.0369321	0.294376	gene_synonym=spuC; gene_synonym=spuC; Putrescine--pyruvate aminotransferase; ec=ec:2.6.1.113
KIMDJLCH_00237	13606.1	0.645094	0.469723	0	1	1	gene_synonym=spuE; gene_synonym=spuE; Spermidine-binding periplasmic protein SpuE;
KIMDJLCH_00238	1095.68	-0.482753	0.259884	0	1	1	gene_synonym=potA; gene_synonym=potA; Spermidine/putrescine import ATP-binding protein PotA; ec=ec:7.6.2.11
KIMDJLCH_00239	1213.7	-0.49216	0.292644	0	1	1	gene_synonym=potH; gene_synonym=potH; Putrescine transport system permease protein PotH;
KIMDJLCH_00240	1126.11	-0.249141	0.245771	0	1	1	gene_synonym=ydcV; gene_synonym=ydcV; Inner membrane ABC transporter permease protein YdcV;
KIMDJLCH_00241	3390.3	1.04026	0.341954	0.117747	0.906268	1	gene_synonym=puuB_2; gene_synonym=puuB_2; Gamma-glutamylputrescine oxidoreductase;
KIMDJLCH_00242	2970.51	1.36989	0.430548	0.859104	0.390283	1	gene_synonym=davD; gene_synonym=davD; Glutarate-semialdehyde dehydrogenase;
KIMDJLCH_00243	3398.26	1.01836	0.37593	0.0488292	0.961055	1	gene_synonym=davT; gene_synonym=davT; 5-aminovalerate aminotransferase DavT; ec=ec:2.6.1.48
KIMDJLCH_00244	704.26	0.835563	0.261329	0	1	1	gene_synonym=mcpU; gene_synonym=mcpU; Methyl-accepting chemotaxis protein McpU;
KIMDJLCH_00245	318.77	0.0892883	0.216313	0	1	1	gene_synonym=rluA_1; gene_synonym=rluA_1; Dual-specificity RNA pseudouridine synthase RluA; ec=ec:5.4.99.28
KIMDJLCH_00246	238.936	0.651886	0.244138	0	1	1	gene_hypothetical=protein; hypothetical protein
KIMDJLCH_00247	1228.53	0.836286	0.36504	0	1	1	gene_IS=R; IS4 family transposase IS50R
KIMDJLCH_00248	29.4761	0.796461	0.487664	0	1	1	gene_hypothetical=protein; hypothetical protein
KIMDJLCH_00249	1175.74	-0.523319	0.264354	0	1	1	gene_transposase=ISVa15; IS630 family transposase ISVa15
KIMDJLCH_00250	664.552	0.852811	0.200803	0	1	1	gene_hypothetical=protein; hypothetical protein
KIMDJLCH_00252	22731.5	-1.4242	0.384537	-1.10316	0.26996	1	gene_synonym=rpoD; gene_synonym=rpoD; RNA polymerase sigma factor RpoD;
KIMDJLCH_00253	8196.44	-1.65601	0.308357	-2.12742	0.0333848	0.270937	gene_synonym=dnaG_1; gene_synonym=dnaG_1; DNA primase;
KIMDJLCH_00254	44206.9	-2.11092	0.232246	-4.78338	1.72374e-06	3.11822e-05	gene_synonym=yqeY; gene_synonym=yqeY; putative protein YqeY;
KIMDJLCH_00255	23627.1	-2.17602	0.340109	-3.45778	0.00054465	0.00681656	gene_synonym=rpsU; gene_synonym=rpsU; 30S ribosomal protein S21;
KIMDJLCH_00256	2705.99	-0.181075	0.460532	0	1	1	gene_synonym=tsaD; gene_synonym=tsaD; tRNA N6-adenosine threonylcarbamoyltransferase; ec=ec:2.3.1.234
KIMDJLCH_00257	2322.61	0.362412	0.299979	0	1	1	gene_synonym=plsY; gene_synonym=plsY; putative glycerol-3-phosphate acyltransferase; ec=ec:2.3.1.15
KIMDJLCH_00258	1112.45	-0.296647	0.307326	0	1	1	gene_synonym=folB; gene_synonym=folB; Dihydroneopterin aldolase; ec=ec:4.1.2.25
KIMDJLCH_00259	2022.61	0.00549506	0.225408	0	1	1	gene_hypothetical=protein; hypothetical protein
KIMDJLCH_00260	1636.55	0.234066	0.238598	0	1	1	gene_synonym=uppP; gene_synonym=uppP; Undecaprenyl-diphosphatase; ec=ec:3.6.1.27
KIMDJLCH_00261	619.346	-0.568177	0.398049	0	1	1	gene_synonym=rlmA_1; gene_synonym=rlmA_1; 23S rRNA %28guanine%28745%29-N%281%29%29-methyltransferase; ec=ec:2.1.1.187
KIMDJLCH_00262	31699.4	-1.60652	0.542944	-1.1171	0.263953	1	gene_synonym=lpp1; gene_synonym=lpp1; Major outer membrane lipoprotein Lpp 1;
KIMDJLCH_00263	1602.15	-0.0941191	0.276893	0	1	1	gene_synonym=cca; gene_synonym=cca; Multifunctional CCA protein;
KIMDJLCH_00264	5406.99	0.926923	0.394859	0	1	1	gene_hypothetical=protein; hypothetical protein
KIMDJLCH_00265	1245.6	0.271727	0.230377	0	1	1	gene_hypothetical=protein; hypothetical protein
KIMDJLCH_00266	4144.34	-2.23728	0.291002	-4.25178	2.12076e-05	0.000335195	gene_synonym=nhaD; gene_synonym=nhaD; Na%28%2B%29/H%28%2B%29 antiporter NhaD;
KIMDJLCH_00267	8419.17	0.82764	0.323901	0	1	1	gene_synonym=hemL; gene_synonym=hemL; Glutamate-1-semialdehyde 2%2C1-aminomutase; ec=ec:5.4.3.8
KIMDJLCH_00268	4118.94	-0.369894	0.269828	0	1	1	gene_synonym=pyrB; gene_synonym=pyrB; Aspartate carbamoyltransferase catalytic subunit; ec=ec:2.1.3.2
KIMDJLCH_00269	1868.26	1.39292	0.202201	1.94323	0.051988	0.395331	gene_synonym=clcB; gene_synonym=clcB; Voltage-gated ClC-type chloride channel ClcB;
KIMDJLCH_00270	361.352	0.428183	0.286252	0	1	1	gene_hypothetical=protein; hypothetical protein
KIMDJLCH_00271	557.447	-0.700588	0.431997	0	1	1	gene_synonym=erpA; gene_synonym=erpA; Iron-sulfur cluster insertion protein ErpA;
KIMDJLCH_00272	3059.74	-1.2734	0.30515	-0.895965	0.370271	1	gene_hypothetical=protein; hypothetical protein
KIMDJLCH_00273	2074.4	-1.01792	0.218888	-0.0818834	0.934739	1	gene_hypothetical=protein; hypothetical protein
KIMDJLCH_00274	4410.51	-0.79392	0.298061	0	1	1	gene_synonym=anmK; gene_synonym=anmK; Anhydro-N-acetylmuramic acid kinase; ec=ec:2.7.1.170
KIMDJLCH_00275	3090.65	-1.18209	0.199955	-0.91066	0.362475	1	gene_hypothetical=protein; hypothetical protein
KIMDJLCH_00276	2512.83	0.815988	0.242315	0	1	1	gene_synonym=tyrS; gene_synonym=tyrS; Tyrosine--tRNA ligase; ec=ec:6.1.1.1
KIMDJLCH_00277	579.593	-0.254504	0.338805	0	1	1	gene_hypothetical=protein; hypothetical protein
KIMDJLCH_00278	1053.1	-0.194508	0.2946	0	1	1	gene_hypothetical=protein; hypothetical protein
KIMDJLCH_00279	491.829	-1.2651	0.365684	-0.724936	0.468492	1	gene_hypothetical=protein; hypothetical protein
KIMDJLCH_00280	1359.09	-0.0892774	0.223633	0	1	1	gene_synonym=cbiB; gene_synonym=cbiB; Cobalamin biosynthesis protein CbiB;
KIMDJLCH_00281	2946.29	0.0483685	0.183141	0	1	1	gene_synonym=mtnN; gene_synonym=mtnN; 5%27-methylthioadenosine/S-adenosylhomocysteine nucleosidase; ec=ec:3.2.2.9
KIMDJLCH_00282	903.741	0.300385	0.412828	0	1	1	gene_hypothetical=protein; hypothetical protein
KIMDJLCH_00283	1002.41	-2.50176	0.26171	-5.73829	9.56394e-09	2.13964e-07	gene_hypothetical=protein; hypothetical protein
KIMDJLCH_00284	677.614	-1.88058	0.295519	-2.97977	0.00288468	0.0305697	gene_synonym=ynjF; gene_synonym=ynjF; Inner membrane protein YnjF;
KIMDJLCH_00285	678.955	-1.53406	0.276353	-1.93254	0.0532927	0.402608	gene_synonym=btuD_1; gene_synonym=btuD_1; Vitamin B12 import ATP-binding protein BtuD; ec=ec:7.6.2.8
KIMDJLCH_00286	2021.39	-0.982563	0.389715	0	1	1	gene_hypothetical=protein; hypothetical protein
KIMDJLCH_00287	1001.19	-0.562346	0.336684	0	1	1	gene_synonym=ynjB; gene_synonym=ynjB; Protein YnjB;
KIMDJLCH_00288	1466.71	-1.24914	0.436716	-0.570496	0.568341	1	gene_hypothetical=protein; hypothetical protein
KIMDJLCH_00289	4268.06	0.0591312	0.365064	0	1	1	gene_synonym=sthA; gene_synonym=sthA; Soluble pyridine nucleotide transhydrogenase; ec=ec:1.6.1.1
KIMDJLCH_00290	1285.06	0.485033	0.255008	0	1	1	gene_synonym=cntO_1; gene_synonym=cntO_1; Metal-pseudopaline receptor CntO;
KIMDJLCH_00291	385.26	-1.32567	0.355464	-0.916193	0.359566	1	gene_hypothetical=protein; hypothetical protein
KIMDJLCH_00292	5518.41	-3.89994	0.417927	-6.93887	3.95248e-12	1.28e-10	gene_hypothetical=protein; hypothetical protein
KIMDJLCH_00293	653.261	-1.00582	0.310717	-0.0187225	0.985063	1	gene_binding=protein; Cyclic di-GMP binding protein
KIMDJLCH_00294	2827.79	0.149361	0.25714	0	1	1	gene_synonym=gltD; gene_synonym=gltD; Glutamate synthase %5BNADPH%5D small chain; ec=ec:1.4.1.13
KIMDJLCH_00295	10586.1	0.717746	0.328304	0	1	1	gene_synonym=gltB; gene_synonym=gltB; Glutamate synthase %5BNADPH%5D large chain; ec=ec:1.4.1.13
KIMDJLCH_00296	853.561	3.30924	0.271534	8.50442	1.82501e-17	8.89645e-16	gene_synonym=miaB_2; gene_synonym=miaB_2; tRNA-2-methylthio-N%286%29-dimethylallyladenosine synthase; ec=ec:2.8.4.3
KIMDJLCH_00297	587.423	0.189597	0.426356	0	1	1	gene_synonym=arcB; gene_synonym=arcB; Aerobic respiration control sensor protein ArcB; ec=ec:2.7.13.3
KIMDJLCH_00298	4198.11	-1.22953	0.243663	-0.942	0.346193	1	gene_synonym=oxyR; gene_synonym=oxyR; Hydrogen peroxide-inducible genes activator;
KIMDJLCH_00299	3600.83	1.58604	0.34377	1.70475	0.0882409	0.603609	gene_hypothetical=protein; hypothetical protein
KIMDJLCH_00300	453.464	0.307276	0.229515	0	1	1	gene_synonym=mutH; gene_synonym=mutH; DNA mismatch repair protein MutH;
KIMDJLCH_00301	1671.58	-0.75758	0.371921	0	1	1	gene_synonym=rppH_1; gene_synonym=rppH_1; RNA pyrophosphohydrolase;
KIMDJLCH_00302	4977.61	0.131911	0.263245	0	1	1	gene_synonym=ptsP; gene_synonym=ptsP; Phosphoenolpyruvate-dependent phosphotransferase system; ec=ec:2.7.3.9
KIMDJLCH_00303	1274.98	-0.257101	0.281461	0	1	1	gene_hypothetical=protein; hypothetical protein
KIMDJLCH_00304	3082.49	-1.08598	0.244339	-0.351877	0.72493	1	gene_synonym=thyA; gene_synonym=thyA; Thymidylate synthase; ec=ec:2.1.1.45
KIMDJLCH_00305	25531.8	4.02872	0.270329	11.2038	3.906e-29	3.76848e-27	gene_synonym=nhaA_1; gene_synonym=nhaA_1; Na%28%2B%29/H%28%2B%29 antiporter NhaA;
KIMDJLCH_00306	5110.32	2.80098	0.277892	6.48086	9.12026e-11	2.49917e-09	gene_hypothetical=protein; hypothetical protein
KIMDJLCH_00307	2517.64	1.84005	0.256919	3.26972	0.00107653	0.0127179	gene_synonym=nhaR; gene_synonym=nhaR; Transcriptional activator protein NhaR;
KIMDJLCH_00308	1943.39	0.102227	0.218083	0	1	1	gene_synonym=sdhE; gene_synonym=sdhE; FAD assembly factor SdhE;
KIMDJLCH_00309	701.012	0.436019	0.308514	0	1	1	gene_hypothetical=protein; hypothetical protein
KIMDJLCH_00310	7763.66	0.988298	0.372321	0	1	1	gene_synonym=nadB; gene_synonym=nadB; L-aspartate oxidase; ec=ec:1.4.3.16
KIMDJLCH_00311	4279.38	0.7568	0.552089	0	1	1	gene_synonym=algU; gene_synonym=algU; RNA polymerase sigma-H factor;
KIMDJLCH_00312	19463.8	1.67541	0.227015	2.97519	0.00292811	0.030959	gene_synonym=rseA; gene_synonym=rseA; Anti-sigma-E factor RseA;
KIMDJLCH_00313	5960.35	1.25097	0.285104	0.880276	0.37871	1	gene_synonym=rseB; gene_synonym=rseB; Sigma-E factor regulatory protein RseB;
KIMDJLCH_00314	2196.84	0.571535	0.330436	0	1	1	gene_synonym=rseC; gene_synonym=rseC; Protein RseC;
KIMDJLCH_00315	18678	-0.807939	0.32424	0	1	1	gene_synonym=lepA; gene_synonym=lepA; Elongation factor 4;
KIMDJLCH_00316	4313.88	-1.14576	0.267007	-0.545919	0.585121	1	gene_synonym=lepB; gene_synonym=lepB; Signal peptidase I; ec=ec:3.4.21.89
KIMDJLCH_00317	2395.95	-1.4167	0.263135	-1.5836	0.113286	0.733744	gene_synonym=rnc; gene_synonym=rnc; Ribonuclease 3; ec=ec:3.1.26.3
KIMDJLCH_00318	4607.92	-0.530339	0.260355	0	1	1	gene_synonym=era; gene_synonym=era; GTPase Era;
KIMDJLCH_00319	1295.39	-0.912616	0.239809	0	1	1	gene_synonym=recO; gene_synonym=recO; DNA repair protein RecO;
KIMDJLCH_00320	1501.39	-0.828962	0.311058	0	1	1	gene_synonym=pdxJ; gene_synonym=pdxJ; Pyridoxine 5%27-phosphate synthase; ec=ec:2.6.99.2
KIMDJLCH_00321	387.581	-1.12665	0.570098	-0.222147	0.824199	1	gene_synonym=acpS; gene_synonym=acpS; Holo-%5Bacyl-carrier-protein%5D synthase; ec=ec:2.7.8.7
KIMDJLCH_00322	617.065	-0.0503724	0.324607	0	1	1	gene_hypothetical=protein; hypothetical protein
KIMDJLCH_00323	3374.65	0.0559561	0.372695	0	1	1	gene_hypothetical=protein; hypothetical protein
KIMDJLCH_00324	4132.25	0.735777	0.443897	0	1	1	gene_synonym=ypjD; gene_synonym=ypjD; Inner membrane protein YpjD;
KIMDJLCH_00325	6500.59	-0.254559	0.26065	0	1	1	gene_synonym=ffh; gene_synonym=ffh; Signal recognition particle protein;
KIMDJLCH_00326	17657.8	-0.680801	0.374865	0	1	1	gene_synonym=rpsP; gene_synonym=rpsP; 30S ribosomal protein S16;
KIMDJLCH_00327	61539.2	0.825845	0.390549	0	1	1	gene_synonym=rimM; gene_synonym=rimM; Ribosome maturation factor RimM;
KIMDJLCH_00328	153592	2.25062	0.431737	2.89671	0.00377103	0.0390685	gene_synonym=trmD; gene_synonym=trmD; tRNA %28guanine-N%281%29-%29-methyltransferase; ec=ec:2.1.1.228
KIMDJLCH_00329	14471.6	-0.946907	0.402551	0	1	1	gene_synonym=rplS; gene_synonym=rplS; 50S ribosomal protein L19;
KIMDJLCH_00330	401.226	1.5525	0.447803	1.2338	0.217279	1	gene_synonym=aroF; gene_synonym=aroF; Phospho-2-dehydro-3-deoxyheptonate aldolase%2C Tyr-sensitive; ec=ec:2.5.1.54
KIMDJLCH_00331	1815.08	0.345521	0.227934	0	1	1	gene_synonym=tyrA; gene_synonym=tyrA; T-protein;
KIMDJLCH_00332	4177.68	-0.364587	0.39075	0	1	1	gene_hypothetical=protein; hypothetical protein
KIMDJLCH_00333	943.365	-0.0210904	0.262256	0	1	1	gene_hypothetical=protein; hypothetical protein
KIMDJLCH_00334	1832.69	-0.634898	0.526901	0	1	1	gene_synonym=yfiA; gene_synonym=yfiA; Ribosome-associated factor Y;
KIMDJLCH_00335	1380.14	0.34405	0.401621	0	1	1	gene_hypothetical=protein; hypothetical protein
KIMDJLCH_00336	5134.69	-0.956971	0.471463	0	1	1	gene_Cytochrome=c%27; Cytochrome c%27
KIMDJLCH_00337	415.429	-2.00068	0.38883	-2.57357	0.0100656	0.0932278	gene_synonym=trpR; gene_synonym=trpR; Trp operon repressor;
KIMDJLCH_00338	898.807	-2.14339	0.30301	-3.77343	0.000161015	0.00224597	gene_hypothetical=protein; hypothetical protein
KIMDJLCH_00339	5120.97	-0.174353	0.360737	0	1	1	gene_synonym=slyD_1; gene_synonym=slyD_1; FKBP-type peptidyl-prolyl cis-trans isomerase SlyD; ec=ec:5.2.1.8
KIMDJLCH_00340	1469.57	0.850492	0.233411	0	1	1	gene_synonym=thrA; gene_synonym=thrA; Bifunctional aspartokinase/homoserine dehydrogenase 1;
KIMDJLCH_00341	561.19	0.407224	0.182527	0	1	1	gene_synonym=thrB; gene_synonym=thrB; Homoserine kinase; ec=ec:2.7.1.39
KIMDJLCH_00342	1955.52	0.10239	0.2716	0	1	1	gene_synonym=thrC; gene_synonym=thrC; Threonine synthase; ec=ec:4.2.3.1
KIMDJLCH_00343	2083.51	2.56899	0.54292	2.88992	0.0038534	0.0398328	gene_hypothetical=protein; hypothetical protein
KIMDJLCH_00344	511.771	2.53718	0.380635	4.03846	5.38025e-05	0.000801155	gene_hypothetical=protein; hypothetical protein
KIMDJLCH_00345	22795	0.334115	0.467357	0	1	1	gene_synonym=pgi; gene_synonym=pgi; Glucose-6-phosphate isomerase; ec=ec:5.3.1.9
KIMDJLCH_00346	18247.5	0.0738347	0.465713	0	1	1	gene_synonym=talB; gene_synonym=talB; Transaldolase B; ec=ec:2.2.1.2
KIMDJLCH_00347	150516	-0.0445378	0.485391	0	1	1	gene_synonym=ompA_1; gene_synonym=ompA_1; Outer membrane protein A;
KIMDJLCH_00348	12410.3	3.74616	0.421194	6.51994	7.03355e-11	1.9639e-09	gene_synonym=xpkA; gene_synonym=xpkA; Xylulose-5-phosphate phosphoketolase; ec=ec:4.1.2.9
KIMDJLCH_00349	2142.63	-0.227228	0.481389	0	1	1	gene_synonym=alsT_1; gene_synonym=alsT_1; Amino-acid carrier protein AlsT;
KIMDJLCH_00350	20753.8	-3.51956	0.245932	-10.245	1.24651e-24	9.31061e-23	gene_synonym=yaaA; gene_synonym=yaaA; Peroxide stress resistance protein YaaA;
KIMDJLCH_00351	2817.31	-0.397636	0.18912	0	1	1	gene_hypothetical=protein; hypothetical protein
KIMDJLCH_00352	463.196	2.92718	0.501451	3.8432	0.00012144	0.0017146	gene_synonym=hlyU_1; gene_synonym=hlyU_1; Transcriptional activator HlyU;
KIMDJLCH_00353	16472	-2.17242	0.443296	-2.64477	0.00817455	0.0774158	gene_synonym=rpsT; gene_synonym=rpsT; 30S ribosomal protein S20;
KIMDJLCH_00354	2868.58	-0.429399	0.207086	0	1	1	gene_synonym=murJ_1; gene_synonym=murJ_1; putative lipid II flippase MurJ;
KIMDJLCH_00355	5077.71	-0.21746	0.319513	0	1	1	gene_synonym=ribF; gene_synonym=ribF; Bifunctional riboflavin kinase/FMN adenylyltransferase;
KIMDJLCH_00356	22990.2	-0.83006	0.227847	0	1	1	gene_synonym=ileS; gene_synonym=ileS; Isoleucine--tRNA ligase; ec=ec:6.1.1.5
KIMDJLCH_00357	3717.6	-0.693628	0.301558	0	1	1	gene_synonym=lspA; gene_synonym=lspA; Lipoprotein signal peptidase; ec=ec:3.4.23.36
KIMDJLCH_00358	7546.37	-0.212334	0.353361	0	1	1	gene_synonym=fkpB; gene_synonym=fkpB; FKBP-type 16 kDa peptidyl-prolyl cis-trans isomerase; ec=ec:5.2.1.8
KIMDJLCH_00359	6766.27	-0.851771	0.330817	0	1	1	gene_synonym=ispH; gene_synonym=ispH; 4-hydroxy-3-methylbut-2-enyl diphosphate reductase; ec=ec:1.17.7.4
KIMDJLCH_00360	2414.9	-1.00593	0.264332	-0.0224268	0.982108	1	gene_hypothetical=protein; hypothetical protein
KIMDJLCH_00361	2445.88	-0.200549	0.237473	0	1	1	gene_hypothetical=protein; hypothetical protein
KIMDJLCH_00362	1153.54	-1.12776	0.353266	-0.361658	0.717608	1	gene_hypothetical=protein; hypothetical protein
KIMDJLCH_00363	14616.8	-0.405664	0.358024	0	1	1	gene_hypothetical=protein; hypothetical protein
KIMDJLCH_00364	1391.48	-0.938932	0.398679	0	1	1	gene_synonym=pilE1; gene_synonym=pilE1; Fimbrial protein;
KIMDJLCH_00365	1619.15	-0.577179	0.529889	0	1	1	gene_hypothetical=protein; hypothetical protein
KIMDJLCH_00366	2466.32	-0.492559	0.392832	0	1	1	gene_hypothetical=protein; hypothetical protein
KIMDJLCH_00367	58083.5	-0.19987	0.348986	0	1	1	gene_synonym=pnp; gene_synonym=pnp; Polyribonucleotide nucleotidyltransferase; ec=ec:2.7.7.8
KIMDJLCH_00368	4016.73	-0.409176	0.298345	0	1	1	gene_synonym=nlpI; gene_synonym=nlpI; Lipoprotein NlpI;
KIMDJLCH_00369	11801.7	-0.269799	0.300747	0	1	1	gene_synonym=prfC; gene_synonym=prfC; Peptide chain release factor RF3;
KIMDJLCH_00370	350.361	0.42293	0.420856	0	1	1	gene_hypothetical=protein; hypothetical protein
KIMDJLCH_00371	899.093	0.233258	0.44758	0	1	1	gene_synonym=yjjV; gene_synonym=yjjV; putative metal-dependent hydrolase YjjV;
KIMDJLCH_00372	68239	1.32475	0.456496	0.711393	0.476841	1	gene_synonym=nupX; gene_synonym=nupX; Putative nucleoside permease NupX;
KIMDJLCH_00373	31244.5	1.69205	0.478697	1.44569	0.148264	0.900224	gene_synonym=tsx; gene_synonym=tsx; Nucleoside-specific channel-forming protein Tsx;
KIMDJLCH_00374	7544.19	1.19193	0.308211	0.622723	0.533466	1	gene_synonym=deoC; gene_synonym=deoC; Deoxyribose-phosphate aldolase; ec=ec:4.1.2.4
KIMDJLCH_00375	8995.82	2.18361	0.302032	3.91883	8.89815e-05	0.00128773	gene_synonym=deoA; gene_synonym=deoA; Thymidine phosphorylase; ec=ec:2.4.2.4
KIMDJLCH_00376	7699.2	1.74566	0.23904	3.11938	0.00181232	0.020371	gene_synonym=deoB; gene_synonym=deoB; Phosphopentomutase; ec=ec:5.4.2.7
KIMDJLCH_00377	8561.03	-0.0240077	0.453419	0	1	1	gene_synonym=deoD; gene_synonym=deoD; Purine nucleoside phosphorylase DeoD-type; ec=ec:2.4.2.1
KIMDJLCH_00378	605.77	-0.250759	0.409542	0	1	1	gene_hypothetical=protein; hypothetical protein
KIMDJLCH_00379	1384.06	0.554123	0.233161	0	1	1	gene_hypothetical=protein; hypothetical protein
KIMDJLCH_00380	486.251	-0.348592	0.3469	0	1	1	gene_hypothetical=protein; hypothetical protein
KIMDJLCH_00381	185.316	-0.0482754	0.29961	0	1	1	gene_hypothetical=protein; hypothetical protein
KIMDJLCH_00382	513.766	-0.393836	0.269309	0	1	1	gene_transposase=ISSpu10; IS5 family transposase ISSpu10
KIMDJLCH_00383	1957.65	0.182617	0.379238	0	1	1	gene_hypothetical=protein; hypothetical protein
KIMDJLCH_00384	893.828	-0.231947	0.207881	0	1	1	gene_synonym=radA; gene_synonym=radA; DNA repair protein RadA;
KIMDJLCH_00385	678.952	-1.26291	0.322825	-0.81439	0.415421	1	gene_binding=protein; Cyclic diguanosine monophosphate-binding protein
KIMDJLCH_00386	3178.03	-0.911897	0.291352	0	1	1	gene_hypothetical=protein; hypothetical protein
KIMDJLCH_00387	2546.66	4.09052	0.428074	7.21958	5.21489e-13	1.90159e-11	gene_hypothetical=protein; hypothetical protein
KIMDJLCH_00388	2722.32	5.11437	0.290301	14.1728	1.35008e-45	2.84192e-43	gene_synonym=yhbU; gene_synonym=yhbU; putative protease YhbU;
KIMDJLCH_00389	398.345	2.02506	0.229715	4.46231	8.10816e-06	0.000136541	gene_hypothetical=protein; hypothetical protein
KIMDJLCH_00390	588.311	1.61765	0.324777	1.90176	0.0572026	0.427267	gene_synonym=fdx_1; gene_synonym=fdx_1; Ferredoxin;
KIMDJLCH_00391	3359.13	4.24889	0.486348	6.68017	2.38671e-11	7.17718e-10	gene_synonym=rlhA_1; gene_synonym=rlhA_1; 23S rRNA 5-hydroxycytidine synthase;
KIMDJLCH_00392	2266.78	-0.373928	0.23561	0	1	1	gene_hypothetical=protein; hypothetical protein
KIMDJLCH_00393	1701.38	-0.144424	0.314808	0	1	1	gene_synonym=cph2; gene_synonym=cph2; Phytochrome-like protein cph2;
KIMDJLCH_00394	220.058	-0.440093	0.408635	0	1	1	gene_hypothetical=protein; hypothetical protein
KIMDJLCH_00395	749.193	-0.0907357	0.215394	0	1	1	gene_hypothetical=protein; hypothetical protein
KIMDJLCH_00396	1340.47	0.23864	0.348127	0	1	1	gene_hypothetical=protein; hypothetical protein
KIMDJLCH_00397	572.484	-1.08531	0.27809	-0.306783	0.759009	1	gene_hypothetical=protein; hypothetical protein
KIMDJLCH_00398	3659.75	-2.62838	0.259377	-6.27807	3.42812e-10	9.07178e-09	gene_synonym=ttgB_1; gene_synonym=ttgB_1; Toluene efflux pump membrane transporter TtgB;
KIMDJLCH_00399	2912.79	-2.44692	0.286984	-5.04181	4.61141e-07	8.86118e-06	gene_synonym=mdtA_1; gene_synonym=mdtA_1; Multidrug resistance protein MdtA;
KIMDJLCH_00400	4114.92	-1.90757	0.325866	-2.78509	0.00535128	0.0535244	gene_hypothetical=protein; hypothetical protein
KIMDJLCH_00401	3625.55	-0.0221328	0.271813	0	1	1	gene_synonym=ettA; gene_synonym=ettA; Energy-dependent translational throttle protein EttA;
KIMDJLCH_00402	18093.3	0.456608	0.316276	0	1	1	gene_synonym=glyA; gene_synonym=glyA; Serine hydroxymethyltransferase; ec=ec:2.1.2.1
KIMDJLCH_00403	1320.26	-0.364955	0.215031	0	1	1	gene_synonym=nrdR; gene_synonym=nrdR; Transcriptional repressor NrdR;
KIMDJLCH_00404	1907.62	0.538548	0.271876	0	1	1	gene_synonym=ribD; gene_synonym=ribD; Riboflavin biosynthesis protein RibD;
KIMDJLCH_00405	1564.42	0.240315	0.226313	0	1	1	gene_synonym=ribE_1; gene_synonym=ribE_1; Riboflavin synthase; ec=ec:2.5.1.9
KIMDJLCH_00406	4493.97	-0.401647	0.257204	0	1	1	gene_synonym=ribBA; gene_synonym=ribBA; Riboflavin biosynthesis protein RibBA;
KIMDJLCH_00407	4400.21	-1.04582	0.306491	-0.149511	0.88115	1	gene_synonym=ribE_2; gene_synonym=ribE_2; 6%2C7-dimethyl-8-ribityllumazine synthase; ec=ec:2.5.1.78
KIMDJLCH_00408	4094.23	0.425352	0.332467	0	1	1	gene_synonym=nusB; gene_synonym=nusB; Transcription antitermination protein NusB;
KIMDJLCH_00409	4529.06	0.730636	0.201512	0	1	1	gene_synonym=thiL; gene_synonym=thiL; Thiamine-monophosphate kinase; ec=ec:2.7.4.16
KIMDJLCH_00410	1274.99	0.0288696	0.203913	0	1	1	gene_synonym=pgpA; gene_synonym=pgpA; Phosphatidylglycerophosphatase A; ec=ec:3.1.3.27
KIMDJLCH_00411	1023.32	-1.27063	0.227416	-1.19001	0.234042	1	gene_hypothetical=protein; hypothetical protein
KIMDJLCH_00412	4883.4	-1.10599	0.421246	-0.2516	0.80135	1	gene_synonym=recN; gene_synonym=recN; DNA repair protein RecN;
KIMDJLCH_00413	857.233	-0.602401	0.292105	0	1	1	gene_hypothetical=protein; hypothetical protein
KIMDJLCH_00414	202.169	-0.238563	0.289396	0	1	1	gene_hypothetical=protein; hypothetical protein
KIMDJLCH_00415	1915.1	-0.991763	0.327239	0	1	1	gene_putative=protein; putative protein
KIMDJLCH_00416	1949.3	-0.198673	0.277804	0	1	1	gene_synonym=barA; gene_synonym=barA; Signal transduction histidine-protein kinase BarA; ec=ec:2.7.13.3
KIMDJLCH_00417	1663.84	-0.450065	0.23667	0	1	1	gene_synonym=rlmD; gene_synonym=rlmD; 23S rRNA %28uracil%281939%29-C%285%29%29-methyltransferase RlmD; ec=ec:2.1.1.190
KIMDJLCH_00418	4038.26	-0.297739	0.198223	0	1	1	gene_synonym=relA; gene_synonym=relA; GTP pyrophosphokinase; ec=ec:2.7.6.5
KIMDJLCH_00419	262.631	0.211763	0.288948	0	1	1	gene_synonym=mazG; gene_synonym=mazG; Nucleoside triphosphate pyrophosphohydrolase; ec=ec:3.6.1.8
KIMDJLCH_00420	13857.4	0.142495	0.207142	0	1	1	gene_synonym=pyrG; gene_synonym=pyrG; CTP synthase; ec=ec:6.3.4.2
KIMDJLCH_00421	14262.9	-0.735464	0.364733	0	1	1	gene_synonym=eno; gene_synonym=eno; Enolase; ec=ec:4.2.1.11
KIMDJLCH_00422	269.45	-1.06986	0.316109	-0.221012	0.825083	1	gene_synonym=ftsB; gene_synonym=ftsB; Cell division protein FtsB;
KIMDJLCH_00423	1459.34	-0.211568	0.215405	0	1	1	gene_synonym=ispD; gene_synonym=ispD; 2-C-methyl-D-erythritol 4-phosphate cytidylyltransferase; ec=ec:2.7.7.60
KIMDJLCH_00424	749.713	-0.891542	0.357909	0	1	1	gene_synonym=ispF; gene_synonym=ispF; 2-C-methyl-D-erythritol 2%2C4-cyclodiphosphate synthase; ec=ec:4.6.1.12
KIMDJLCH_00425	1090.81	-0.484485	0.199208	0	1	1	gene_synonym=truD; gene_synonym=truD; tRNA pseudouridine synthase D; ec=ec:5.4.99.27
KIMDJLCH_00426	989.501	-0.555925	0.308795	0	1	1	gene_synonym=surE; gene_synonym=surE; 5%27/3%27-nucleotidase SurE; ec=ec:3.1.3.5
KIMDJLCH_00427	827.336	-0.839358	0.265204	0	1	1	gene_synonym=pcm; gene_synonym=pcm; Protein-L-isoaspartate O-methyltransferase; ec=ec:2.1.1.77
KIMDJLCH_00428	1302.28	-0.579946	0.303343	0	1	1	gene_synonym=nlpD; gene_synonym=nlpD; Murein hydrolase activator NlpD;
KIMDJLCH_00429	3479.41	0.386827	0.480868	0	1	1	gene_synonym=rpoS; gene_synonym=rpoS; RNA polymerase sigma factor RpoS;
KIMDJLCH_00430	2894.32	0.485303	0.268267	0	1	1	gene_synonym=mutS; gene_synonym=mutS; DNA mismatch repair protein MutS;
KIMDJLCH_00431	13192.6	-1.18499	0.297218	-0.622418	0.533667	1	gene_synonym=recA_1; gene_synonym=recA_1; Protein RecA;
KIMDJLCH_00432	16129.5	-0.553826	0.249405	0	1	1	gene_synonym=alaS; gene_synonym=alaS; Alanine--tRNA ligase; ec=ec:6.1.1.7
KIMDJLCH_00433	637.5	-0.0990234	0.585287	0	1	1	gene_synonym=csrA; gene_synonym=csrA; Carbon storage regulator;
KIMDJLCH_00440	99.4115	2.98085	0.333023	5.94808	2.71313e-09	6.44335e-08	gene_hypothetical=protein; hypothetical protein
KIMDJLCH_00441	92.3447	1.31225	0.332946	0.937839	0.348327	1	gene_hypothetical=protein; hypothetical protein
KIMDJLCH_00442	2561.8	-0.499155	0.417733	0	1	1	gene_transposase=ISVsa2; IS66 family transposase ISVsa2
KIMDJLCH_00443	1291.68	-0.401212	0.340772	0	1	1	gene_synonym=oadG; gene_synonym=oadG; oxaloacetate decarboxylase gamma chain; ec=ec:7.2.4.2
KIMDJLCH_00444	3083.51	-0.145195	0.370379	0	1	1	gene_synonym=oadA; gene_synonym=oadA; Oxaloacetate decarboxylase alpha chain; ec=ec:7.2.4.2
KIMDJLCH_00445	1453.84	-1.17397	0.312574	-0.556582	0.577813	1	gene_synonym=gcdB; gene_synonym=gcdB; Glutaconyl-CoA decarboxylase subunit beta;
KIMDJLCH_00446	183.202	1.64089	0.37996	1.68673	0.0916561	0.621463	gene_synonym=nrtA; gene_synonym=nrtA; Nitrate/nitrite binding protein NrtA;
KIMDJLCH_00447	122.343	1.26835	0.327328	0.81982	0.412319	1	gene_synonym=cmpB; gene_synonym=cmpB; Bicarbonate transport system permease protein CmpB;
KIMDJLCH_00448	62.816	1.38081	0.327016	1.1645	0.244222	1	gene_synonym=nrtD; gene_synonym=nrtD; Nitrate import ATP-binding protein NrtD; ec=ec:7.3.2.4
KIMDJLCH_00449	412.055	1.28528	0.252126	1.13149	0.25785	1	gene_hypothetical=protein; hypothetical protein
KIMDJLCH_00450	209.595	0.397593	0.25835	0	1	1	gene_hypothetical=protein; hypothetical protein
KIMDJLCH_00451	128.195	0.798291	0.444751	0	1	1	gene_synonym=gdx; gene_synonym=gdx; Guanidinium exporter;
KIMDJLCH_00452	1093.88	0.164771	0.269104	0	1	1	gene_synonym=gltP_1; gene_synonym=gltP_1; Proton/glutamate-aspartate symporter;
KIMDJLCH_00453	126.529	-0.363683	0.33934	0	1	1	gene_synonym=yqaA; gene_synonym=yqaA; Inner membrane protein YqaA;
KIMDJLCH_00454	3173.71	0.341346	0.321178	0	1	1	gene_hypothetical=protein; hypothetical protein
KIMDJLCH_00455	2583.28	-0.977666	0.207792	0	1	1	gene_synonym=gshA; gene_synonym=gshA; Glutamate--cysteine ligase; ec=ec:6.3.2.2
KIMDJLCH_00456	281.559	-1.05463	0.296897	-0.184013	0.854003	1	gene_hypothetical=protein; hypothetical protein
KIMDJLCH_00457	429.323	0.214038	0.219269	0	1	1	gene_hypothetical=protein; hypothetical protein
KIMDJLCH_00458	4127.59	0.807219	0.37187	0	1	1	gene_synonym=purK; gene_synonym=purK; N5-carboxyaminoimidazole ribonucleotide synthase; ec=ec:6.3.4.18
KIMDJLCH_00459	3313.82	0.992692	0.356291	0	1	1	gene_synonym=purE; gene_synonym=purE; N5-carboxyaminoimidazole ribonucleotide mutase; ec=ec:5.4.99.18
KIMDJLCH_00460	355.219	0.540003	0.244419	0	1	1	gene_hypothetical=protein; hypothetical protein
KIMDJLCH_00461	560.705	0.631442	0.310223	0	1	1	gene_synonym=sigW; gene_synonym=sigW; ECF RNA polymerase sigma factor SigW;
KIMDJLCH_00462	382.181	-0.367804	0.248008	0	1	1	gene_hypothetical=protein; hypothetical protein
KIMDJLCH_00463	1954.93	1.49797	0.308583	1.61372	0.106589	0.703153	gene_synonym=tri1; gene_synonym=tri1; Tricorn protease;
KIMDJLCH_00464	597.46	-1.15438	0.307414	-0.502205	0.615523	1	gene_hypothetical=protein; hypothetical protein
KIMDJLCH_00465	71.5662	-0.194632	0.401774	0	1	1	gene_hypothetical=protein; hypothetical protein
KIMDJLCH_00466	1224.63	-0.263789	0.328113	0	1	1	gene_hypothetical=protein; hypothetical protein
KIMDJLCH_00467	3936.7	-0.235382	0.389981	0	1	1	gene_synonym=hpf_1; gene_synonym=hpf_1; Ribosome hibernation promoting factor;
KIMDJLCH_00468	726.299	-0.478287	0.251288	0	1	1	gene_hypothetical=protein; hypothetical protein
KIMDJLCH_00469	2894.76	-0.117962	0.306632	0	1	1	gene_regulatory=protein; putative transcriptional regulatory protein
KIMDJLCH_00470	680.866	-0.653082	0.334247	0	1	1	gene_hypothetical=protein; hypothetical protein
KIMDJLCH_00471	531.935	0.150725	0.435671	0	1	1	gene_synonym=comR_1; gene_synonym=comR_1; HTH-type transcriptional repressor ComR;
KIMDJLCH_00472	648.222	1.31577	0.540475	0.584238	0.55906	1	gene_synonym=nemA_1; gene_synonym=nemA_1; N-ethylmaleimide reductase;
KIMDJLCH_00473	1616.02	0.516447	0.423749	0	1	1	gene_hypothetical=protein; hypothetical protein
KIMDJLCH_00474	94.1768	-0.451714	0.370878	0	1	1	gene_hypothetical=protein; hypothetical protein
KIMDJLCH_00475	509.86	-1.28879	0.454906	-0.634845	0.52553	1	gene_hypothetical=protein; hypothetical protein
KIMDJLCH_00476	18.6961	2.3124	0.753686	1.74131	0.0816287	0.571895	gene_hypothetical=protein; hypothetical protein
KIMDJLCH_00477	161.87	0.400224	0.297676	0	1	1	gene_hypothetical=protein; hypothetical protein
KIMDJLCH_00478	41.4641	1.11993	0.536189	0.22368	0.823007	1	gene_hypothetical=protein; hypothetical protein
KIMDJLCH_00479	130.506	0.564939	0.332574	0	1	1	gene_hypothetical=protein; hypothetical protein
KIMDJLCH_00480	117.891	0.123861	0.294304	0	1	1	gene_hypothetical=protein; hypothetical protein
KIMDJLCH_00481	282.487	0.666891	0.281911	0	1	1	gene_hypothetical=protein; hypothetical protein
KIMDJLCH_00482	128.917	2.89877	0.627317	3.02682	0.00247144	0.02693	gene_hypothetical=protein; hypothetical protein
KIMDJLCH_00484	1814.55	-2.99315	0.283174	-7.0386	1.94188e-12	6.51654e-11	gene_synonym=smpB; gene_synonym=smpB; SsrA-binding protein;
KIMDJLCH_00485	1404.53	-0.260077	0.363154	0	1	1	gene_synonym=pasT; gene_synonym=pasT; Persistence and stress-resistance toxin PasT;
KIMDJLCH_00486	868.845	-0.10041	0.259801	0	1	1	gene_synonym=pasI; gene_synonym=pasI; Persistence and stress-resistance antitoxin PasI;
KIMDJLCH_00487	1192.76	-0.572	0.236709	0	1	1	gene_transposase=ISVa15; IS630 family transposase ISVa15
KIMDJLCH_00488	1488.49	-0.875913	0.270337	0	1	1	gene_synonym=bamE; gene_synonym=bamE; Outer membrane protein assembly factor BamE;
KIMDJLCH_00489	1448.42	-0.430792	0.258089	0	1	1	gene_hypothetical=protein; hypothetical protein
KIMDJLCH_00490	426.769	-0.961972	0.365709	0	1	1	gene_hypothetical=protein; hypothetical protein
KIMDJLCH_00491	1517.38	-0.163952	0.349629	0	1	1	gene_hypothetical=protein; hypothetical protein
KIMDJLCH_00492	3820.64	1.05101	0.356093	0.143259	0.886086	1	gene_synonym=aceB; gene_synonym=aceB; Malate synthase A; ec=ec:2.3.3.9
KIMDJLCH_00493	7603.3	0.0183041	0.356041	0	1	1	gene_synonym=aceA; gene_synonym=aceA; Isocitrate lyase; ec=ec:4.1.3.1
KIMDJLCH_00494	1015.49	0.296456	0.281927	0	1	1	gene_hypothetical=protein; hypothetical protein
KIMDJLCH_00495	1020.5	-0.826951	0.367773	0	1	1	gene_hypothetical=protein; hypothetical protein
KIMDJLCH_00496	487.657	-1.99745	0.387071	-2.57692	0.00996864	0.0927004	gene_synonym=mtfA; gene_synonym=mtfA; Protein MtfA;
KIMDJLCH_00497	283.58	2.23328	0.282826	4.36055	1.29739e-05	0.000211557	gene_hypothetical=protein; hypothetical protein
KIMDJLCH_00498	1728.57	4.52502	0.624749	5.64231	1.67787e-08	3.70011e-07	gene_hypothetical=protein; hypothetical protein
KIMDJLCH_00499	175.513	-0.392127	0.435815	0	1	1	gene_hypothetical=protein; hypothetical protein
KIMDJLCH_00500	562.233	0.658664	0.251376	0	1	1	gene_synonym=yafP; gene_synonym=yafP; putative N-acetyltransferase YafP;
KIMDJLCH_00501	3682	2.7347	0.473624	3.6626	0.000249667	0.00335133	gene_hypothetical=protein; hypothetical protein
KIMDJLCH_00502	1062.66	0.0832089	0.379887	0	1	1	gene_NAD=nucleotidase; NAD 5%27-nucleotidase
KIMDJLCH_00503	2544.34	-0.19917	0.370266	0	1	1	gene_hypothetical=protein; hypothetical protein
KIMDJLCH_00504	13264.6	-1.46958	0.316908	-1.48177	0.138403	0.852317	gene_synonym=rlmN; gene_synonym=rlmN; Dual-specificity RNA methyltransferase RlmN; ec=ec:2.1.1.192
KIMDJLCH_00505	3310.85	-1.57126	0.274751	-2.07918	0.0376004	0.298675	gene_hypothetical=protein; hypothetical protein
KIMDJLCH_00506	5275.76	-1.0791	0.235353	-0.336104	0.736793	1	gene_synonym=rodZ; gene_synonym=rodZ; Cytoskeleton protein RodZ;
KIMDJLCH_00507	6785.74	-0.310939	0.340093	0	1	1	gene_synonym=ispG; gene_synonym=ispG; 4-hydroxy-3-methylbut-2-en-1-yl diphosphate synthase %28flavodoxin%29; ec=ec:1.17.7.3
KIMDJLCH_00508	4510.55	-0.830159	0.255579	0	1	1	gene_synonym=hisS; gene_synonym=hisS; Histidine--tRNA ligase; ec=ec:6.1.1.21
KIMDJLCH_00509	2094.94	-0.723022	0.353187	0	1	1	gene_hypothetical=protein; hypothetical protein
KIMDJLCH_00510	5711.65	0.121692	0.279406	0	1	1	gene_synonym=bamB; gene_synonym=bamB; Outer membrane protein assembly factor BamB;
KIMDJLCH_00511	6874.86	-1.00811	0.253063	-0.0320441	0.974437	1	gene_synonym=der; gene_synonym=der; GTPase Der;
KIMDJLCH_00512	267.038	0.606106	0.393825	0	1	1	gene_hypothetical=protein; hypothetical protein
KIMDJLCH_00513	350.871	0.258777	0.33913	0	1	1	gene_hypothetical=protein; hypothetical protein
KIMDJLCH_00514	1084.03	3.02554	0.295179	6.86206	6.78726e-12	2.12377e-10	gene_hypothetical=protein; hypothetical protein
KIMDJLCH_00515	2396.12	1.76781	0.305378	2.5143	0.011927	0.108729	gene_synonym=resA_1; gene_synonym=resA_1; Thiol-disulfide oxidoreductase ResA;
KIMDJLCH_00516	1519.72	1.5886	0.229838	2.56095	0.0104386	0.0961061	gene_hypothetical=protein; hypothetical protein
KIMDJLCH_00517	4366.27	1.13651	0.27992	0.487679	0.625777	1	gene_hypothetical=protein; hypothetical protein
KIMDJLCH_00518	789.624	1.64315	0.334402	1.92329	0.0544432	0.408443	gene_hypothetical=protein; hypothetical protein
KIMDJLCH_00519	843.806	1.17223	0.253648	0.679003	0.497136	1	gene_synonym=qseB_1; gene_synonym=qseB_1; Transcriptional regulatory protein QseB;
KIMDJLCH_00520	841.77	0.788655	0.193331	0	1	1	gene_synonym=qseC; gene_synonym=qseC; Sensor protein QseC; ec=ec:2.7.13.3
KIMDJLCH_00521	1521.68	1.28698	0.232587	1.23388	0.217249	1	gene_hypothetical=protein; hypothetical protein
KIMDJLCH_00522	503.839	0.561733	0.244998	0	1	1	gene_synonym=phoQ; gene_synonym=phoQ; Sensor protein PhoQ; ec=ec:2.7.13.3
KIMDJLCH_00523	807.982	0.52052	0.225508	0	1	1	gene_synonym=phoP_1; gene_synonym=phoP_1; Transcriptional regulatory protein PhoP;
KIMDJLCH_00524	668.859	0.232149	0.315408	0	1	1	gene_hypothetical=protein; hypothetical protein
KIMDJLCH_00525	1184.73	0.60808	0.235422	0	1	1	gene_hypothetical=protein; hypothetical protein
KIMDJLCH_00526	4321.26	-0.327804	0.233004	0	1	1	gene_synonym=yiaD; gene_synonym=yiaD; putative lipoprotein YiaD;
KIMDJLCH_00527	984.027	-0.576551	0.251265	0	1	1	gene_transposase=ISVa15; IS630 family transposase ISVa15
KIMDJLCH_00528	1656.08	0.177796	0.274332	0	1	1	gene_synonym=xseA; gene_synonym=xseA; Exodeoxyribonuclease 7 large subunit; ec=ec:3.1.11.6
KIMDJLCH_00529	18586	0.918106	0.364739	0	1	1	gene_synonym=guaB; gene_synonym=guaB; Inosine-5%27-monophosphate dehydrogenase; ec=ec:1.1.1.205
KIMDJLCH_00530	12651.3	0.0202452	0.322682	0	1	1	gene_synonym=guaA; gene_synonym=guaA; GMP synthase %5Bglutamine-hydrolyzing%5D; ec=ec:6.3.5.2
KIMDJLCH_00531	510.758	0.0939828	0.354551	0	1	1	gene_synonym=tadA; gene_synonym=tadA; tRNA-specific adenosine deaminase; ec=ec:3.5.4.33
KIMDJLCH_00532	956.22	-0.577813	0.189329	0	1	1	gene_synonym=mltF_1; gene_synonym=mltF_1; Membrane-bound lytic murein transglycosylase F;
KIMDJLCH_00533	23508.6	1.23028	0.372041	0.618956	0.535946	1	gene_synonym=purL; gene_synonym=purL; Phosphoribosylformylglycinamidine synthase; ec=ec:6.3.5.3
KIMDJLCH_00535	30124.4	2.18079	0.287391	4.10867	3.9795e-05	0.000604231	gene_synonym=cydA; gene_synonym=cydA; Cytochrome bd ubiquinol oxidase subunit 1;
KIMDJLCH_00536	16502.8	1.6174	0.361939	1.70582	0.0880411	0.603134	gene_synonym=cydB; gene_synonym=cydB; Cytochrome bd-I ubiquinol oxidase subunit 2; ec=ec:7.1.1.7
KIMDJLCH_00537	211.041	1.42055	0.602115	0.698455	0.484893	1	gene_synonym=cydX; gene_synonym=cydX; Cytochrome bd-I ubiquinol oxidase subunit X; ec=ec:7.1.1.7
KIMDJLCH_00538	884.311	-1.55551	0.294067	-1.88908	0.0588817	0.437691	gene_hypothetical=protein; hypothetical protein
KIMDJLCH_00539	2646.09	-0.768009	0.384033	0	1	1	gene_synonym=smc_1; gene_synonym=smc_1; Chromosome partition protein Smc;
KIMDJLCH_00540	1088.36	-0.413744	0.298559	0	1	1	gene_synonym=ttgB_2; gene_synonym=ttgB_2; putative efflux pump membrane transporter TtgB;
KIMDJLCH_00541	555.821	-0.594943	0.30509	0	1	1	gene_synonym=mdtA_2; gene_synonym=mdtA_2; Multidrug resistance protein MdtA;
KIMDJLCH_00542	590.208	-0.917285	0.455487	0	1	1	gene_hypothetical=protein; hypothetical protein
KIMDJLCH_00543	4508.82	-1.29527	0.197168	-1.49756	0.134249	0.833387	gene_hypothetical=protein; hypothetical protein
KIMDJLCH_00544	3316.88	0.591757	0.460631	0	1	1	gene_hypothetical=protein; hypothetical protein
KIMDJLCH_00545	4366.62	0.968086	0.421067	0	1	1	gene_hypothetical=protein; hypothetical protein
KIMDJLCH_00546	1476.26	0.594759	0.259399	0	1	1	gene_hypothetical=protein; hypothetical protein
KIMDJLCH_00547	571.598	-0.614069	0.26647	0	1	1	gene_transposase=ISSpu10; IS5 family transposase ISSpu10
KIMDJLCH_00549	1089.59	-0.250027	0.476825	0	1	1	gene_hypothetical=protein; hypothetical protein
KIMDJLCH_00550	2009.18	-0.423354	0.234682	0	1	1	gene_hypothetical=protein; hypothetical protein
KIMDJLCH_00551	2634.3	0.229635	0.267573	0	1	1	gene_hypothetical=protein; hypothetical protein
KIMDJLCH_00552	5268.6	-0.686319	0.477364	0	1	1	gene_hypothetical=protein; hypothetical protein
KIMDJLCH_00553	1222.73	-0.0310627	0.255787	0	1	1	gene_hypothetical=protein; hypothetical protein
KIMDJLCH_00554	5021.21	0.0467162	0.463205	0	1	1	gene_synonym=cheV_1; gene_synonym=cheV_1; Chemotaxis protein CheV;
KIMDJLCH_00555	3236.4	-1.11956	0.413533	-0.289126	0.772485	1	gene_synonym=cheR2; gene_synonym=cheR2; Chemotaxis protein methyltransferase Cher2; ec=ec:2.1.1.80
KIMDJLCH_00556	2069.01	0.696167	0.355738	0	1	1	gene_synonym=flgB; gene_synonym=flgB; Flagellar basal body rod protein FlgB;
KIMDJLCH_00557	3747.14	1.22166	0.336755	0.658226	0.510393	1	gene_synonym=flgC; gene_synonym=flgC; Flagellar basal-body rod protein FlgC;
KIMDJLCH_00558	6148.39	1.61989	0.410075	1.51165	0.130623	0.815528	gene_hypothetical=protein; hypothetical protein
KIMDJLCH_00559	11084.3	2.50267	0.323131	4.65034	3.31392e-06	5.79123e-05	gene_synonym=flgE; gene_synonym=flgE; Flagellar hook protein FlgE;
KIMDJLCH_00560	1700.57	1.10983	0.41537	0.264409	0.791465	1	gene_synonym=flgF; gene_synonym=flgF; Flagellar basal-body rod protein FlgF;
KIMDJLCH_00561	6126.76	2.57896	0.454262	3.47589	0.000509162	0.00639006	gene_synonym=flgG; gene_synonym=flgG; Flagellar basal-body rod protein FlgG;
KIMDJLCH_00562	4983.56	3.21821	0.458377	4.83927	1.30317e-06	2.39484e-05	gene_synonym=flgH; gene_synonym=flgH; Flagellar L-ring protein;
KIMDJLCH_00563	6577.96	4.48491	0.370435	9.40763	5.07461e-21	3.09217e-19	gene_synonym=flgI; gene_synonym=flgI; Flagellar P-ring protein;
KIMDJLCH_00564	3475.62	1.97245	0.288339	3.3726	0.000744608	0.00907443	gene_hypothetical=protein; hypothetical protein
KIMDJLCH_00565	3743.1	2.40577	0.378146	3.71752	0.000201185	0.00276465	gene_hypothetical=protein; hypothetical protein
KIMDJLCH_00566	4758.33	1.48026	0.377458	1.27236	0.203246	1	gene_hypothetical=protein; hypothetical protein
KIMDJLCH_00567	75802.2	2.30675	0.348462	3.75004	0.000176809	0.00245151	gene_synonym=fliC_1; gene_synonym=fliC_1; B-type flagellin;
KIMDJLCH_00568	245810	1.56937	0.449766	1.26593	0.205537	1	gene_synonym=fliC_2; gene_synonym=fliC_2; B-type flagellin;
KIMDJLCH_00569	5854.95	1.89215	0.441076	2.02267	0.0431067	0.33664	gene_hypothetical=protein; hypothetical protein
KIMDJLCH_00570	20220.7	1.89077	0.517419	1.72156	0.0851491	0.589426	gene_synonym=fliD; gene_synonym=fliD; B-type flagellar hook-associated protein 2;
KIMDJLCH_00571	6232.73	0.993804	0.606467	0	1	1	gene_hypothetical=protein; hypothetical protein
KIMDJLCH_00572	3364.27	0.318374	0.336598	0	1	1	gene_synonym=fliS; gene_synonym=fliS; Flagellar secretion chaperone FliS;
KIMDJLCH_00573	3952.92	0.06027	0.293445	0	1	1	gene_synonym=ntrC; gene_synonym=ntrC; DNA-binding transcriptional regulator NtrC;
KIMDJLCH_00574	6980.05	1.83518	0.308571	2.70662	0.00679723	0.0662694	gene_synonym=sasA_1; gene_synonym=sasA_1; Adaptive-response sensory-kinase SasA;
KIMDJLCH_00575	8097.84	3.07399	0.382383	5.42386	5.83262e-08	1.2167e-06	gene_synonym=atoC_1; gene_synonym=atoC_1; Regulatory protein AtoC;
KIMDJLCH_00576	931.818	0.88843	0.456845	0	1	1	gene_synonym=fliE; gene_synonym=fliE; Flagellar hook-basal body complex protein FliE;
KIMDJLCH_00577	2896.18	0.630001	0.322809	0	1	1	gene_hypothetical=protein; hypothetical protein
KIMDJLCH_00578	1405.37	0.683109	0.355562	0	1	1	gene_synonym=fliG; gene_synonym=fliG; Flagellar motor switch protein FliG;
KIMDJLCH_00579	2994.86	1.14505	0.321623	0.450981	0.652003	1	gene_hypothetical=protein; hypothetical protein
KIMDJLCH_00580	1545.89	1.91152	0.256379	3.55538	0.000377436	0.00492368	gene_synonym=fliI; gene_synonym=fliI; Flagellum-specific ATP synthase; ec=ec:7.1.2.2
KIMDJLCH_00581	219.106	0.891267	0.218916	0	1	1	gene_hypothetical=protein; hypothetical protein
KIMDJLCH_00582	5472.05	1.40159	0.30566	1.31384	0.1889	1	gene_hypothetical=protein; hypothetical protein
KIMDJLCH_00583	800.761	0.867325	0.300721	0	1	1	gene_hypothetical=protein; hypothetical protein
KIMDJLCH_00584	2231.22	0.835431	0.327537	0	1	1	gene_synonym=fliM; gene_synonym=fliM; Flagellar motor switch protein FliM;
KIMDJLCH_00585	487.795	-0.129036	0.361822	0	1	1	gene_hypothetical=protein; hypothetical protein
KIMDJLCH_00586	1304.92	1.4377	0.347621	1.25912	0.207987	1	gene_hypothetical=protein; hypothetical protein
KIMDJLCH_00587	1157.82	0.6464	0.245803	0	1	1	gene_synonym=fliP; gene_synonym=fliP; Flagellar biosynthetic protein FliP;
KIMDJLCH_00588	460.72	0.318983	0.311439	0	1	1	gene_synonym=fliQ; gene_synonym=fliQ; Flagellar biosynthetic protein FliQ;
KIMDJLCH_00589	766.556	0.791623	0.266397	0	1	1	gene_synonym=fliR; gene_synonym=fliR; Flagellar biosynthetic protein FliR;
KIMDJLCH_00590	686.45	0.483721	0.241363	0	1	1	gene_synonym=flhB; gene_synonym=flhB; Flagellar biosynthetic protein FlhB;
KIMDJLCH_00591	4113.75	0.631408	0.249513	0	1	1	gene_synonym=flhA; gene_synonym=flhA; Flagellar biosynthesis protein FlhA;
KIMDJLCH_00592	7170.14	0.687912	0.365685	0	1	1	gene_synonym=ftsY_1; gene_synonym=ftsY_1; Signal recognition particle receptor FtsY;
KIMDJLCH_00593	5386.87	-0.162015	0.323374	0	1	1	gene_synonym=ylxH; gene_synonym=ylxH; Flagellum site-determining protein YlxH;
KIMDJLCH_00594	4346.95	0.276035	0.420569	0	1	1	gene_synonym=fliA; gene_synonym=fliA; RNA polymerase sigma factor FliA;
KIMDJLCH_00595	4041.49	0.186911	0.40021	0	1	1	gene_synonym=cheY; gene_synonym=cheY; Chemotaxis protein CheY;
KIMDJLCH_00596	8757.23	0.490711	0.411516	0	1	1	gene_synonym=cheZ; gene_synonym=cheZ; Protein phosphatase CheZ;
KIMDJLCH_00597	16862.6	0.822715	0.396314	0	1	1	gene_hypothetical=protein; hypothetical protein
KIMDJLCH_00598	6592.49	-0.0308781	0.409742	0	1	1	gene_synonym=cheB1; gene_synonym=cheB1; Protein-glutamate methylesterase/protein-glutamine glutaminase 1; ec=ec:3.1.1.61
KIMDJLCH_00599	1041.94	-0.953217	0.238919	0	1	1	gene_hypothetical=protein; hypothetical protein
KIMDJLCH_00600	3245.76	-0.00212809	0.415944	0	1	1	gene_synonym=parA_1; gene_synonym=parA_1; Chromosome partitioning protein ParA;
KIMDJLCH_00601	3574.81	-0.0325153	0.358978	0	1	1	gene_hypothetical=protein; hypothetical protein
KIMDJLCH_00602	4838.39	-0.313469	0.444511	0	1	1	gene_synonym=cheW; gene_synonym=cheW; Chemotaxis protein CheW;
KIMDJLCH_00603	531.118	-0.296591	0.244366	0	1	1	gene_hypothetical=protein; hypothetical protein
KIMDJLCH_00604	1595.39	-0.17153	0.207823	0	1	1	gene_synonym=rsmB_1; gene_synonym=rsmB_1; Ribosomal RNA small subunit methyltransferase B; ec=ec:2.1.1.176
KIMDJLCH_00605	550.592	0.0642498	0.32401	0	1	1	gene_hypothetical=protein; hypothetical protein
KIMDJLCH_00606	1142.82	-1.27343	0.238451	-1.14668	0.251514	1	gene_hypothetical=protein; hypothetical protein
KIMDJLCH_00607	4403.83	0.12895	0.272346	0	1	1	gene_synonym=rimK_1; gene_synonym=rimK_1; Ribosomal protein S6--L-glutamate ligase;
KIMDJLCH_00608	2670.67	-0.481317	0.292156	0	1	1	gene_synonym=doeB; gene_synonym=doeB; N-alpha-acetyl-L-2%2C4-diaminobutyric acid deacetylase; ec=ec:3.5.1.125
KIMDJLCH_00609	996.457	0.404882	0.507692	0	1	1	gene_synonym=aer_1; gene_synonym=aer_1; Aerotaxis receptor;
KIMDJLCH_00610	479.173	0.274649	0.263835	0	1	1	gene_hypothetical=protein; hypothetical protein
KIMDJLCH_00611	618.896	-0.941951	0.313035	0	1	1	gene_hypothetical=protein; hypothetical protein
KIMDJLCH_00612	248.127	-0.206882	0.309008	0	1	1	gene_hypothetical=protein; hypothetical protein
KIMDJLCH_00613	1599.99	1.90138	0.420569	2.14323	0.0320949	0.262136	gene_synonym=pksE; gene_synonym=pksE; Polyketide biosynthesis protein PksE;
KIMDJLCH_00614	4748.24	1.88202	0.476636	1.85052	0.0642389	0.469028	gene_hypothetical=protein; hypothetical protein
KIMDJLCH_00615	2829.58	2.2714	0.24845	5.11735	3.0986e-07	6.10621e-06	gene_hypothetical=protein; hypothetical protein
KIMDJLCH_00616	18210.5	1.95005	0.358979	2.64655	0.00813183	0.0771691	gene_synonym=acpP_1; gene_synonym=acpP_1; Acyl carrier protein;
KIMDJLCH_00617	1988.62	1.05095	0.535688	0.0951099	0.924228	1	gene_hypothetical=protein; hypothetical protein
KIMDJLCH_00618	1157.59	-0.586258	0.250323	0	1	1	gene_transposase=ISVa15; IS630 family transposase ISVa15
KIMDJLCH_00619	247.205	0.478703	0.233249	0	1	1	gene_hypothetical=protein; hypothetical protein
KIMDJLCH_00620	172.787	-0.630737	0.389392	0	1	1	gene_hypothetical=protein; hypothetical protein
KIMDJLCH_00621	345.789	0.010894	0.584582	0	1	1	gene_hypothetical=protein; hypothetical protein
KIMDJLCH_00622	178.187	0.0635381	0.683331	0	NA	NA	gene_hypothetical=protein; hypothetical protein
KIMDJLCH_00623	280.63	0.268938	1.06759	0	NA	NA	gene_hypothetical=protein; hypothetical protein
KIMDJLCH_00624	627.675	0.470664	0.713803	0	NA	NA	gene_synonym=tolQ_1; gene_synonym=tolQ_1; Tol-Pal system protein TolQ;
KIMDJLCH_00625	202.161	-0.394927	0.509172	0	1	1	gene_hypothetical=protein; hypothetical protein
KIMDJLCH_00626	540.571	-0.0975307	0.495627	0	1	1	gene_hypothetical=protein; hypothetical protein
KIMDJLCH_00627	1382.15	-0.328695	0.367077	0	1	1	gene_synonym=cpoB_1; gene_synonym=cpoB_1; Cell division coordinator CpoB;
KIMDJLCH_00628	1064.5	0.163408	0.209984	0	1	1	gene_hypothetical=protein; hypothetical protein
KIMDJLCH_00629	618.367	-0.204746	0.250024	0	1	1	gene_hypothetical=protein; hypothetical protein
KIMDJLCH_00630	912.82	-0.066051	0.277637	0	1	1	gene_hypothetical=protein; hypothetical protein
KIMDJLCH_00631	822.988	0.529134	0.432501	0	1	1	gene_hypothetical=protein; hypothetical protein
KIMDJLCH_00632	759.267	0.0496359	0.482121	0	1	1	gene_synonym=resA_2; gene_synonym=resA_2; Thiol-disulfide oxidoreductase ResA;
KIMDJLCH_00633	1541.81	1.09211	0.53539	0.172044	0.863403	1	gene_hypothetical=protein; hypothetical protein
KIMDJLCH_00634	987.43	1.35616	0.445351	0.799731	0.423867	1	gene_hypothetical=protein; hypothetical protein
KIMDJLCH_00635	3160.13	-0.0283791	0.259903	0	1	1	gene_hypothetical=protein; hypothetical protein
KIMDJLCH_00636	878.709	0.959904	0.356825	0	1	1	gene_hypothetical=protein; hypothetical protein
KIMDJLCH_00637	1761.5	1.27744	0.319089	0.869476	0.384587	1	gene_hypothetical=protein; hypothetical protein
KIMDJLCH_00638	1763.39	1.45737	0.294216	1.55455	0.120052	0.765789	gene_hypothetical=protein; hypothetical protein
KIMDJLCH_00639	364.128	-0.351468	0.511031	0	1	1	gene_hypothetical=protein; hypothetical protein
KIMDJLCH_00640	292.396	0.188357	0.211278	0	1	1	gene_synonym=apbE_1; gene_synonym=apbE_1; FAD:protein FMN transferase; ec=ec:2.7.1.180
KIMDJLCH_00641	669.843	0.165661	0.273232	0	1	1	gene_hypothetical=protein; hypothetical protein
KIMDJLCH_00642	1329.09	1.5066	0.603869	0.838918	0.401515	1	gene_synonym=yjcS; gene_synonym=yjcS; Putative alkyl/aryl-sulfatase YjcS;
KIMDJLCH_00643	165.579	0.524426	0.233269	0	1	1	gene_synonym=leuO; gene_synonym=leuO; HTH-type transcriptional regulator LeuO;
KIMDJLCH_00644	3751.69	-0.698157	0.256791	0	1	1	gene_synonym=queF; gene_synonym=queF; NADPH-dependent 7-cyano-7-deazaguanine reductase; ec=ec:1.7.1.13
KIMDJLCH_00645	691.708	-0.627641	0.241662	0	1	1	gene_synonym=syd; gene_synonym=syd; Protein Syd;
KIMDJLCH_00646	927.076	-0.270152	0.197238	0	1	1	gene_hypothetical=protein; hypothetical protein
KIMDJLCH_00647	917.468	-0.257872	0.229414	0	1	1	gene_hypothetical=protein; hypothetical protein
KIMDJLCH_00648	853.505	-0.213486	0.378273	0	1	1	gene_hypothetical=protein; hypothetical protein
KIMDJLCH_00649	881.518	0.0800114	0.287016	0	1	1	gene_hypothetical=protein; hypothetical protein
KIMDJLCH_00650	1042.45	-0.660165	0.381995	0	1	1	gene_hypothetical=protein; hypothetical protein
KIMDJLCH_00651	618.837	0.968779	0.233583	0	1	1	gene_hypothetical=protein; hypothetical protein
KIMDJLCH_00652	484.2	0.314521	0.333559	0	1	1	gene_hypothetical=protein; hypothetical protein
KIMDJLCH_00653	1792.62	-0.440974	0.464061	0	1	1	gene_transposase=ISVsa2; IS66 family transposase ISVsa2
KIMDJLCH_00654	150.856	0.588614	0.269854	0	1	1	gene_hypothetical=protein; hypothetical protein
KIMDJLCH_00655	78.0744	1.27312	0.369673	0.738826	0.460013	1	gene_hypothetical=protein; hypothetical protein
KIMDJLCH_00656	204.091	-0.0173087	0.246939	0	1	1	gene_hypothetical=protein; hypothetical protein
KIMDJLCH_00657	1352.82	0.735278	0.347693	0	1	1	gene_synonym=uvrY; gene_synonym=uvrY; Response regulator UvrY;
KIMDJLCH_00658	1803.86	0.650444	0.185935	0	1	1	gene_synonym=uvrC; gene_synonym=uvrC; UvrABC system protein C;
KIMDJLCH_00659	3402.26	-0.357943	0.312563	0	1	1	gene_synonym=pgsA; gene_synonym=pgsA; CDP-diacylglycerol--glycerol-3-phosphate 3-phosphatidyltransferase; ec=ec:2.7.8.5
KIMDJLCH_00663	461.063	0.692056	0.360932	0	1	1	gene_hypothetical=protein; hypothetical protein
KIMDJLCH_00664	931.954	-1.27646	0.340827	-0.811148	0.417281	1	gene_hypothetical=protein; hypothetical protein
KIMDJLCH_00665	1547.82	-0.601091	0.272879	0	1	1	gene_hypothetical=protein; hypothetical protein
KIMDJLCH_00666	408.127	-0.0213177	0.386827	0	1	1	gene_synonym=yqcC; gene_synonym=yqcC; putative protein YqcC;
KIMDJLCH_00667	1998.6	-0.275573	0.278304	0	1	1	gene_synonym=truC; gene_synonym=truC; tRNA pseudouridine synthase C; ec=ec:5.4.99.26
KIMDJLCH_00668	248.959	-0.413176	0.425759	0	1	1	gene_hypothetical=protein; hypothetical protein
KIMDJLCH_00669	1621.37	-0.768495	0.26982	0	1	1	gene_putative=protein; putative protein
KIMDJLCH_00670	1581.01	-0.194428	0.220849	0	1	1	gene_synonym=ptsG_1; gene_synonym=ptsG_1; PTS system glucose-specific EIICB component;
KIMDJLCH_00671	712.251	-1.01093	0.272784	-0.0400762	0.968032	1	gene_synonym=purU; gene_synonym=purU; Formyltetrahydrofolate deformylase; ec=ec:3.5.1.10
KIMDJLCH_00672	2178.33	-0.266962	0.300389	0	1	1	gene_hypothetical=protein; hypothetical protein
KIMDJLCH_00673	2802.28	-0.0253613	0.259667	0	1	1	gene_synonym=dapD; gene_synonym=dapD; 2%2C3%2C4%2C5-tetrahydropyridine-2%2C6-dicarboxylate N-succinyltransferase; ec=ec:2.3.1.117
KIMDJLCH_00674	5068.69	0.0510828	0.224587	0	1	1	gene_synonym=glnD_1; gene_synonym=glnD_1; Bifunctional uridylyltransferase/uridylyl-removing enzyme;
KIMDJLCH_00675	2414.28	-0.933331	0.259584	0	1	1	gene_synonym=map; gene_synonym=map; Methionine aminopeptidase; ec=ec:3.4.11.18
KIMDJLCH_00676	244492	0.773369	0.508158	0	1	1	gene_synonym=rpsB; gene_synonym=rpsB; 30S ribosomal protein S2;
KIMDJLCH_00677	54563.6	0.518137	0.510695	0	1	1	gene_synonym=tsf; gene_synonym=tsf; Elongation factor Ts;
KIMDJLCH_00678	15335	0.982084	0.426194	0	1	1	gene_synonym=pyrH; gene_synonym=pyrH; Uridylate kinase; ec=ec:2.7.4.22
KIMDJLCH_00679	6242.5	-1.05447	0.39933	-0.13641	0.891497	1	gene_synonym=frr; gene_synonym=frr; Ribosome-recycling factor;
KIMDJLCH_00680	3403.98	-0.100524	0.353398	0	1	1	gene_synonym=ispU; gene_synonym=ispU; Ditrans%2Cpolycis-undecaprenyl-diphosphate synthase %28%282E%2C6E%29-farnesyl-diphosphate specific%29; ec=ec:2.5.1.31
KIMDJLCH_00681	2824.05	0.586418	0.247084	0	1	1	gene_synonym=cdsA; gene_synonym=cdsA; Phosphatidate cytidylyltransferase; ec=ec:2.7.7.41
KIMDJLCH_00682	3216.25	0.691035	0.282606	0	1	1	gene_synonym=dxr; gene_synonym=dxr; 1-deoxy-D-xylulose 5-phosphate reductoisomerase; ec=ec:1.1.1.267
KIMDJLCH_00683	5885.28	0.956503	0.215234	0	1	1	gene_synonym=rseP; gene_synonym=rseP; Regulator of sigma-E protease RseP;
KIMDJLCH_00684	16793.9	0.558038	0.385984	0	1	1	gene_synonym=bamA; gene_synonym=bamA; Outer membrane protein assembly factor BamA;
KIMDJLCH_00685	5504.07	-0.60215	0.489557	0	1	1	gene_synonym=skp; gene_synonym=skp; Chaperone protein Skp;
KIMDJLCH_00686	8817.07	0.867278	0.315222	0	1	1	gene_synonym=lpxD; gene_synonym=lpxD; UDP-3-O-%283-hydroxymyristoyl%29glucosamine N-acyltransferase; ec=ec:2.3.1.191
KIMDJLCH_00687	2545.54	-0.047101	0.301727	0	1	1	gene_synonym=fabZ; gene_synonym=fabZ; 3-hydroxyacyl-%5Bacyl-carrier-protein%5D dehydratase FabZ; ec=ec:4.2.1.59
KIMDJLCH_00688	4129.46	0.0980076	0.270444	0	1	1	gene_synonym=lpxA; gene_synonym=lpxA; Acyl-%5Bacyl-carrier-protein%5D--UDP-N-acetylglucosamine O-acyltransferase; ec=ec:2.3.1.129
KIMDJLCH_00689	1730.16	0.146333	0.178291	0	1	1	gene_synonym=lpxB; gene_synonym=lpxB; Lipid-A-disaccharide synthase; ec=ec:2.4.1.182
KIMDJLCH_00690	743.622	-0.342403	0.286272	0	1	1	gene_synonym=rnhB; gene_synonym=rnhB; Ribonuclease HII; ec=ec:3.1.26.4
KIMDJLCH_00691	3025.99	0.60299	0.243116	0	1	1	gene_synonym=dnaE; gene_synonym=dnaE; DNA polymerase III subunit alpha; ec=ec:2.7.7.7
KIMDJLCH_00692	1633.85	0.943485	0.257744	0	1	1	gene_synonym=tilS; gene_synonym=tilS; tRNA%28Ile%29-lysidine synthase; ec=ec:6.3.4.19
KIMDJLCH_00693	319.984	-0.0798492	0.375787	0	1	1	gene_hypothetical=protein; hypothetical protein
KIMDJLCH_00694	2669.7	0.589894	0.352831	0	1	1	gene_hypothetical=protein; hypothetical protein
KIMDJLCH_00695	235.352	-0.499667	0.359812	0	1	1	gene_hypothetical=protein; hypothetical protein
KIMDJLCH_00696	439.97	-1.00913	0.273956	-0.0333238	0.973416	1	gene_hypothetical=protein; hypothetical protein
KIMDJLCH_00697	1059.44	0.00839895	0.227524	0	1	1	gene_synonym=ypeA_1; gene_synonym=ypeA_1; Acetyltransferase YpeA;
KIMDJLCH_00698	1792.82	-0.777071	0.285902	0	1	1	gene_hypothetical=protein; hypothetical protein
KIMDJLCH_00699	2755.47	-0.260065	0.287132	0	1	1	gene_hypothetical=protein; hypothetical protein
KIMDJLCH_00700	840.599	0.935446	0.331897	0	1	1	gene_synonym=kefC_1; gene_synonym=kefC_1; Glutathione-regulated potassium-efflux system protein KefC;
KIMDJLCH_00701	1004.31	-2.65937	0.541605	-3.0638	0.00218548	0.0240976	gene_synonym=sigK; gene_synonym=sigK; ECF RNA polymerase sigma factor SigK;
KIMDJLCH_00702	1418.61	-2.91972	0.445406	-4.31005	1.63216e-05	0.000264284	gene_hypothetical=protein; hypothetical protein
KIMDJLCH_00703	448.083	0.72138	0.373772	0	1	1	gene_hypothetical=protein; hypothetical protein
KIMDJLCH_00704	281.853	-0.451368	0.333307	0	1	1	gene_hypothetical=protein; hypothetical protein
KIMDJLCH_00705	189.687	-0.0206696	0.38941	0	1	1	gene_hypothetical=protein; hypothetical protein
KIMDJLCH_00706	321.332	-0.387508	0.22675	0	1	1	gene_hypothetical=protein; hypothetical protein
KIMDJLCH_00707	5021.7	-0.730826	0.225734	0	1	1	gene_hypothetical=protein; hypothetical protein
KIMDJLCH_00708	547.659	-0.928508	0.317417	0	1	1	gene_hypothetical=protein; hypothetical protein
KIMDJLCH_00709	460.506	-0.930858	0.290705	0	1	1	gene_hypothetical=protein; hypothetical protein
KIMDJLCH_00710	1120.42	1.31254	0.22673	1.37846	0.168062	0.985181	gene_synonym=mdoG_1; gene_synonym=mdoG_1; Glucans biosynthesis protein G;
KIMDJLCH_00711	776.835	1.26266	0.257775	1.01894	0.308233	1	gene_synonym=mdoH_1; gene_synonym=mdoH_1; Glucans biosynthesis glucosyltransferase H;
KIMDJLCH_00712	832.967	1.02168	0.321936	0.0673276	0.946321	1	gene_synonym=namA_1; gene_synonym=namA_1; NADPH dehydrogenase; ec=ec:1.6.99.1
KIMDJLCH_00713	268.316	0.837712	0.33361	0	1	1	gene_synonym=rhtB_1; gene_synonym=rhtB_1; Homoserine/homoserine lactone efflux protein;
KIMDJLCH_00714	251.949	-0.00750349	0.262047	0	1	1	gene_hypothetical=protein; hypothetical protein
KIMDJLCH_00715	286.208	1.2152	0.309042	0.696358	0.486205	1	gene_hypothetical=protein; hypothetical protein
KIMDJLCH_00716	76.2481	1.33183	0.373641	0.888112	0.374481	1	gene_hypothetical=protein; hypothetical protein
KIMDJLCH_00717	634.238	0.273121	0.391318	0	1	1	gene_synonym=rebH_1; gene_synonym=rebH_1; Flavin-dependent tryptophan halogenase RebH; ec=ec:1.14.19.9
KIMDJLCH_00719	69.49	1.39239	0.508162	0.772173	0.440012	1	gene_hypothetical=protein; hypothetical protein
KIMDJLCH_00720	545.895	0.862314	0.183793	0	1	1	gene_hypothetical=protein; hypothetical protein
KIMDJLCH_00721	518.966	0.482917	0.326394	0	1	1	gene_hypothetical=protein; hypothetical protein
KIMDJLCH_00722	658.815	0.821259	0.242235	0	1	1	gene_synonym=rebH_2; gene_synonym=rebH_2; Flavin-dependent tryptophan halogenase RebH; ec=ec:1.14.19.9
KIMDJLCH_00723	1769.53	0.910138	0.407672	0	1	1	gene_hypothetical=protein; hypothetical protein
KIMDJLCH_00724	287.552	0.963478	0.384403	0	1	1	gene_transposase=ISVa14; IS4 family transposase ISVa14
KIMDJLCH_00725	833.253	-0.156546	0.227813	0	1	1	gene_synonym=galR; gene_synonym=galR; HTH-type transcriptional regulator GalR;
KIMDJLCH_00726	412.906	0.599792	0.242077	0	1	1	gene_synonym=yicJ; gene_synonym=yicJ; Inner membrane symporter YicJ;
KIMDJLCH_00727	320.868	0.366886	0.313298	0	1	1	gene_synonym=bglB; gene_synonym=bglB; Beta-glucosidase B; ec=ec:3.2.1.21
KIMDJLCH_00728	225.963	1.12914	0.284387	0.454087	0.649766	1	gene_synonym=fucP_1; gene_synonym=fucP_1; L-fucose-proton symporter;
KIMDJLCH_00729	586.144	0.656976	0.220312	0	1	1	gene_hypothetical=protein; hypothetical protein
KIMDJLCH_00730	384.274	0.0139942	0.379029	0	1	1	gene_hypothetical=protein; hypothetical protein
KIMDJLCH_00731	548.148	0.093334	0.217425	0	1	1	gene_synonym=cysQ_1; gene_synonym=cysQ_1; 3%27%282%27%29%2C5%27-bisphosphate nucleotidase CysQ; ec=ec:3.1.3.7
KIMDJLCH_00732	822.139	0.540712	0.257589	0	1	1	gene_synonym=mak; gene_synonym=mak; Fructokinase; ec=ec:2.7.1.4
KIMDJLCH_00733	675.118	0.278331	0.260104	0	1	1	gene_hypothetical=protein; hypothetical protein
KIMDJLCH_00734	581.73	0.261677	0.202846	0	1	1	gene_hypothetical=protein; hypothetical protein
KIMDJLCH_00735	405.456	0.559652	0.38738	0	1	1	gene_hypothetical=protein; hypothetical protein
KIMDJLCH_00736	456.282	0.245615	0.209771	0	1	1	gene_hypothetical=protein; hypothetical protein
KIMDJLCH_00737	431.655	1.40459	0.228594	1.76992	0.0767408	0.544237	gene_synonym=napF; gene_synonym=napF; Ferredoxin-type protein NapF;
KIMDJLCH_00738	2801.25	0.508869	0.448186	0	1	1	gene_synonym=galE; gene_synonym=galE; UDP-glucose 4-epimerase; ec=ec:5.1.3.2
KIMDJLCH_00739	532.222	-1.25447	0.239635	-1.06189	0.288285	1	gene_synonym=phhA; gene_synonym=phhA; Phenylalanine-4-hydroxylase; ec=ec:1.14.16.1
KIMDJLCH_00740	224.227	-1.38315	0.255808	-1.49782	0.13418	0.833387	gene_carbinolamine=dehydratase; Putative pterin-4-alpha-carbinolamine dehydratase
KIMDJLCH_00741	1350.19	-0.339493	0.229142	0	1	1	gene_synonym=tyrR; gene_synonym=tyrR; Transcriptional regulatory protein TyrR;
KIMDJLCH_00742	4126.27	-1.5259	0.372207	-1.41291	0.157681	0.942222	gene_hypothetical=protein; hypothetical protein
KIMDJLCH_00743	294.771	-0.104374	0.352872	0	1	1	gene_synonym=nagL_1; gene_synonym=nagL_1; Maleylpyruvate isomerase; ec=ec:5.2.1.4
KIMDJLCH_00744	167.386	-0.00616079	0.268835	0	1	1	gene_hypothetical=protein; hypothetical protein
KIMDJLCH_00745	7374.07	1.03776	0.301516	0.125234	0.900338	1	gene_synonym=ompW; gene_synonym=ompW; Outer membrane protein W;
KIMDJLCH_00746	1750.31	1.81046	0.301782	2.68557	0.00724067	0.0701497	gene_hypothetical=protein; hypothetical protein
KIMDJLCH_00747	755.84	1.35654	0.459391	0.776113	0.437682	1	gene_synonym=metAS; gene_synonym=metAS; Homoserine O-succinyltransferase; ec=ec:2.3.1.46
KIMDJLCH_00748	643.1	0.0787472	0.194976	0	1	1	gene_hypothetical=protein; hypothetical protein
KIMDJLCH_00749	137.088	-0.603652	0.300673	0	1	1	gene_synonym=pleD_1; gene_synonym=pleD_1; Response regulator PleD;
KIMDJLCH_00750	572.875	0.826831	0.252024	0	1	1	gene_synonym=thlA; gene_synonym=thlA; Acetyl-CoA acetyltransferase; ec=ec:2.3.1.9
KIMDJLCH_00751	1125.33	1.64855	0.213127	3.04303	0.0023421	0.0256413	gene_synonym=mmsA; gene_synonym=mmsA; Methylmalonate-semialdehyde dehydrogenase %5Bacylating%5D; ec=ec:1.2.1.27
KIMDJLCH_00752	413.813	1.07288	0.239789	0.303948	0.761167	1	gene_synonym=acrC_1; gene_synonym=acrC_1; Acryloyl-CoA reductase %28NADH%29; ec=ec:1.3.1.95
KIMDJLCH_00753	253.474	0.769755	0.29997	0	1	1	gene_synonym=crt_1; gene_synonym=crt_1; Short-chain-enoyl-CoA hydratase; ec=ec:4.2.1.150
KIMDJLCH_00754	385.682	0.972368	0.248928	0	1	1	gene_synonym=fadJ_1; gene_synonym=fadJ_1; Fatty acid oxidation complex subunit alpha; ec=ec:5.1.2.3
KIMDJLCH_00755	358.895	0.390595	0.31004	0	1	1	gene_synonym=mmsB; gene_synonym=mmsB; 3-hydroxyisobutyrate dehydrogenase; ec=ec:1.1.1.31
KIMDJLCH_00756	883.922	-0.959254	0.273992	0	1	1	gene_synonym=fabG2; gene_synonym=fabG2; putative oxidoreductase;
KIMDJLCH_00757	178.675	0.674906	0.372209	0	1	1	gene_hypothetical=protein; hypothetical protein
KIMDJLCH_00758	660.561	1.33138	0.391913	0.845554	0.397802	1	gene_hypothetical=protein; hypothetical protein
KIMDJLCH_00759	798.452	0.0391204	0.235114	0	1	1	gene_hypothetical=protein; hypothetical protein
KIMDJLCH_00760	701.858	0.0521057	0.316598	0	1	1	gene_hypothetical=protein; hypothetical protein
KIMDJLCH_00761	113.343	0.383403	0.426369	0	1	1	gene_hypothetical=protein; hypothetical protein
KIMDJLCH_00762	15978.3	-0.430493	0.225271	0	1	1	gene_synonym=ybiT_1; gene_synonym=ybiT_1; putative ABC transporter ATP-binding protein YbiT;
KIMDJLCH_00763	603.164	-0.22775	0.320729	0	1	1	gene_hypothetical=protein; hypothetical protein
KIMDJLCH_00764	596.459	-0.518688	0.263183	0	1	1	gene_synonym=rutD; gene_synonym=rutD; Putative aminoacrylate hydrolase RutD;
KIMDJLCH_00765	602.484	0.362813	0.194198	0	1	1	gene_hypothetical=protein; hypothetical protein
KIMDJLCH_00766	329.928	0.0927675	0.233978	0	1	1	gene_hypothetical=protein; hypothetical protein
KIMDJLCH_00767	191.933	-0.32434	0.24507	0	1	1	gene_synonym=eamB; gene_synonym=eamB; Cysteine/O-acetylserine efflux protein;
KIMDJLCH_00768	1066.17	-0.369514	0.34274	0	1	1	gene_hypothetical=protein; hypothetical protein
KIMDJLCH_00769	951.75	-0.544423	0.440752	0	1	1	gene_hypothetical=protein; hypothetical protein
KIMDJLCH_00770	17124.1	2.98747	0.462694	4.29543	1.74353e-05	0.000279387	gene_hypothetical=protein; hypothetical protein
KIMDJLCH_00771	13291.5	4.34856	0.355702	9.41396	4.77779e-21	2.95013e-19	gene_hypothetical=protein; hypothetical protein
KIMDJLCH_00772	8424.19	4.01933	0.422927	7.13913	9.3922e-13	3.37173e-11	gene_synonym=pstB3; gene_synonym=pstB3; Phosphate import ATP-binding protein PstB 3; ec=ec:7.3.2.1
KIMDJLCH_00773	4847.41	4.32888	0.440212	7.56198	3.96974e-14	1.62689e-12	gene_synonym=phoU; gene_synonym=phoU; Phosphate-specific transport system accessory protein PhoU;
KIMDJLCH_00774	1537.57	0.529632	0.23855	0	1	1	gene_hypothetical=protein; hypothetical protein
KIMDJLCH_00775	2983.92	-0.112841	0.288881	0	1	1	gene_betaine=transporter; Glycine betaine transporter
KIMDJLCH_00776	456.496	-0.671675	0.229758	0	1	1	gene_hypothetical=protein; hypothetical protein
KIMDJLCH_00777	169.13	-0.27806	0.462025	0	1	1	gene_hypothetical=protein; hypothetical protein
KIMDJLCH_00778	2375.63	0.0143219	0.228237	0	1	1	gene_hypothetical=protein; hypothetical protein
KIMDJLCH_00779	3347.25	0.691541	0.201037	0	1	1	gene_synonym=oleA; gene_synonym=oleA; Acyl-CoA:acyl-CoA alkyltransferase; ec=ec:2.3.3.20
KIMDJLCH_00780	1606.97	-0.662612	0.252486	0	1	1	gene_synonym=oleB_1; gene_synonym=oleB_1; Cis-3-alkyl-4-alkyloxetan-2-one decarboxylase; ec=ec:4.1.1.114
KIMDJLCH_00781	841.254	0.216736	0.181435	0	1	1	gene_synonym=oleC; gene_synonym=oleC; Olefin beta-lactone synthetase; ec=ec:6.1.3.1
KIMDJLCH_00782	584.833	0.673224	0.260936	0	1	1	gene_synonym=oleD; gene_synonym=oleD; 2-alkyl-3-oxoalkanoate reductase; ec=ec:1.1.1.412
KIMDJLCH_00783	3332.92	1.51174	0.278668	1.83639	0.0662995	0.478157	gene_synonym=mgl; gene_synonym=mgl; L-methionine gamma-lyase; ec=ec:4.4.1.11
KIMDJLCH_00784	8170.03	-1.15492	0.373709	-0.414546	0.678474	1	gene_hypothetical=protein; hypothetical protein
KIMDJLCH_00785	5655.05	-1.49277	0.293791	-1.67728	0.0934886	0.630118	gene_hypothetical=protein; hypothetical protein
KIMDJLCH_00786	1883.79	-1.18628	0.26636	-0.699344	0.484337	1	gene_hypothetical=protein; hypothetical protein
KIMDJLCH_00787	7.2982	0.147601	0.737029	0	1	1	gene_hypothetical=protein; hypothetical protein
KIMDJLCH_00788	4657.21	-0.725242	0.334776	0	1	1	gene_synonym=ugd; gene_synonym=ugd; UDP-glucose 6-dehydrogenase; ec=ec:1.1.1.22
KIMDJLCH_00789	5728.31	-0.143134	0.266944	0	1	1	gene_synonym=wecB; gene_synonym=wecB; UDP-N-acetylglucosamine 2-epimerase; ec=ec:5.1.3.14
KIMDJLCH_00790	3787.32	0.606176	0.357076	0	1	1	gene_synonym=wecC_1; gene_synonym=wecC_1; UDP-N-acetyl-D-mannosamine dehydrogenase; ec=ec:1.1.1.336
KIMDJLCH_00791	799.807	0.459982	0.310906	0	1	1	gene_IS=R; IS4 family transposase IS50R
KIMDJLCH_00792	500.338	-0.409487	0.472072	0	1	1	gene_synonym=wecC_2; gene_synonym=wecC_2; UDP-N-acetyl-D-mannosamine dehydrogenase; ec=ec:1.1.1.336
KIMDJLCH_00793	716.002	-0.303531	0.478044	0	1	1	gene_hypothetical=protein; hypothetical protein
KIMDJLCH_00794	1157.15	-1.10185	0.40689	-0.250325	0.802336	1	gene_hypothetical=protein; hypothetical protein
KIMDJLCH_00795	343.482	-0.135628	0.344762	0	1	1	gene_hypothetical=protein; hypothetical protein
KIMDJLCH_00796	586.871	-0.407474	0.393006	0	1	1	gene_hypothetical=protein; hypothetical protein
KIMDJLCH_00797	463.592	-0.0437423	0.47403	0	1	1	gene_hypothetical=protein; hypothetical protein
KIMDJLCH_00798	1175.66	0.267708	0.215652	0	1	1	gene_hypothetical=protein; hypothetical protein
KIMDJLCH_00799	597.635	0.661611	0.325745	0	1	1	gene_IS=R; IS4 family transposase IS50R
KIMDJLCH_00800	971.386	-0.0705681	0.251729	0	1	1	gene_hypothetical=protein; hypothetical protein
KIMDJLCH_00801	290.954	-0.0922227	0.441731	0	1	1	gene_D=mannosaminyltransferase; N-acetylglucosaminyldiphosphoundecaprenol N-acetyl-beta-D-mannosaminyltransferase
KIMDJLCH_00802	580.302	-0.35791	0.296239	0	1	1	gene_synonym=wcaJ; gene_synonym=wcaJ; UDP-glucose:undecaprenyl-phosphate glucose-1-phosphate transferase; ec=ec:2.7.8.31
KIMDJLCH_00803	2234.11	-0.652781	0.236169	0	1	1	gene_hypothetical=protein; hypothetical protein
KIMDJLCH_00804	458.562	-0.939477	0.267673	0	1	1	gene_hypothetical=protein; hypothetical protein
KIMDJLCH_00805	2066.63	-0.385768	0.205942	0	1	1	gene_hypothetical=protein; hypothetical protein
KIMDJLCH_00806	971.034	0.559287	0.225955	0	1	1	gene_synonym=ywqE; gene_synonym=ywqE; Tyrosine-protein phosphatase YwqE; ec=ec:3.1.3.48
KIMDJLCH_00807	588.133	-0.0238268	0.37978	0	1	1	gene_hypothetical=protein; hypothetical protein
KIMDJLCH_00808	943.474	0.563187	0.19582	0	1	1	gene_hypothetical=protein; hypothetical protein
KIMDJLCH_00809	72.9526	0.849251	0.343486	0	1	1	gene_hypothetical=protein; hypothetical protein
KIMDJLCH_00810	95.9841	0.985222	0.299596	0	1	1	gene_hypothetical=protein; hypothetical protein
KIMDJLCH_00811	1614.87	-0.305542	0.485117	0	1	1	gene_transposase=ISVsa2; IS66 family transposase ISVsa2
KIMDJLCH_00812	601.094	0.120343	0.370188	0	1	1	gene_synonym=galU_1; gene_synonym=galU_1; UTP--glucose-1-phosphate uridylyltransferase; ec=ec:2.7.7.9
KIMDJLCH_00813	3910.67	-0.304563	0.2072	0	1	1	gene_synonym=mnmC; gene_synonym=mnmC; tRNA 5-methylaminomethyl-2-thiouridine biosynthesis bifunctional protein MnmC;
KIMDJLCH_00814	13401.4	1.1362	0.33036	0.412287	0.680129	1	gene_synonym=fabB_1; gene_synonym=fabB_1; 3-oxoacyl-%5Bacyl-carrier-protein%5D synthase 1; ec=ec:2.3.1.41
KIMDJLCH_00815	1357.7	-0.2859	0.262356	0	1	1	gene_synonym=pdxB; gene_synonym=pdxB; Erythronate-4-phosphate dehydrogenase; ec=ec:1.1.1.290
KIMDJLCH_00816	5788.26	0.426558	0.328898	0	1	1	gene_synonym=asd2; gene_synonym=asd2; Aspartate-semialdehyde dehydrogenase 2; ec=ec:1.2.1.11
KIMDJLCH_00817	3334.8	0.23222	0.284326	0	1	1	gene_hypothetical=protein; hypothetical protein
KIMDJLCH_00818	2220	0.82933	0.280213	0	1	1	gene_synonym=truA; gene_synonym=truA; tRNA pseudouridine synthase A; ec=ec:5.4.99.12
KIMDJLCH_00819	4173.7	0.106519	0.268	0	1	1	gene_synonym=folC; gene_synonym=folC; Dihydrofolate synthase/folylpolyglutamate synthase; ec=ec:6.3.2.12
KIMDJLCH_00820	962.828	-1.36336	0.226067	-1.60732	0.107985	0.709334	gene_synonym=dedD; gene_synonym=dedD; Cell division protein DedD;
KIMDJLCH_00821	2884.21	0.827231	0.288823	0	1	1	gene_synonym=cvpA; gene_synonym=cvpA; Colicin V production protein;
KIMDJLCH_00822	16438.6	0.905983	0.311664	0	1	1	gene_synonym=purF; gene_synonym=purF; Amidophosphoribosyltransferase; ec=ec:2.4.2.14
KIMDJLCH_00823	810.011	-1.47016	0.222765	-2.11058	0.034808	0.279854	gene_hypothetical=protein; hypothetical protein
KIMDJLCH_00824	2573.41	2.06324	0.314927	3.37616	0.000735062	0.00898172	gene_hypothetical=protein; hypothetical protein
KIMDJLCH_00825	2348.45	6.2269	0.404318	12.9277	3.14132e-38	5.01636e-36	gene_hypothetical=protein; hypothetical protein
KIMDJLCH_00826	8699.97	6.6108	0.4439	12.6398	1.27398e-36	1.67187e-34	gene_synonym=czcA_1; gene_synonym=czcA_1; Cobalt-zinc-cadmium resistance protein CzcA;
KIMDJLCH_00827	530.566	4.94986	0.539548	7.32069	2.46708e-13	9.36479e-12	gene_hypothetical=protein; hypothetical protein
KIMDJLCH_00828	594.402	4.04326	0.544945	5.58453	2.34338e-08	5.09494e-07	gene_hypothetical=protein; hypothetical protein
KIMDJLCH_00829	784.649	0.986888	0.23653	0	1	1	gene_hypothetical=protein; hypothetical protein
KIMDJLCH_00830	842.675	-0.0230834	0.270252	0	1	1	gene_synonym=topB; gene_synonym=topB; DNA topoisomerase 3;
KIMDJLCH_00831	14.863	-1.62888	0.593067	-1.06038	0.288972	1	gene_hypothetical=protein; hypothetical protein
KIMDJLCH_00832	431.598	-1.48556	0.385287	-1.26025	0.20758	1	gene_synonym=msrA_1; gene_synonym=msrA_1; Peptide methionine sulfoxide reductase MsrA; ec=ec:1.8.4.11
KIMDJLCH_00833	286.702	-1.09256	0.357275	-0.259077	0.795576	1	gene_hypothetical=protein; hypothetical protein
KIMDJLCH_00834	702.521	-0.0858502	0.39519	0	1	1	gene_synonym=dmlR_1; gene_synonym=dmlR_1; HTH-type transcriptional regulator DmlR;
KIMDJLCH_00835	1534.97	1.12003	0.539362	0.22255	0.823886	1	gene_like=protein; Zinc-type alcohol dehydrogenase-like protein
KIMDJLCH_00836	371.808	1.43932	0.740374	0.59338	NA	NA	gene_hypothetical=protein; hypothetical protein
KIMDJLCH_00837	705.81	0.341189	0.353436	0	1	1	gene_synonym=modF; gene_synonym=modF; ABC transporter ATP-binding protein ModF;
KIMDJLCH_00838	844.328	-1.46659	0.269788	-1.72947	0.0837259	0.583938	gene_synonym=resA_3; gene_synonym=resA_3; Thiol-disulfide oxidoreductase ResA;
KIMDJLCH_00839	5635.91	-1.23068	0.266161	-0.866678	0.386119	1	gene_flavin=oxidoreductase; Major NAD%28P%29H-flavin oxidoreductase
KIMDJLCH_00840	973.969	-0.496884	0.233953	0	1	1	gene_synonym=pip; gene_synonym=pip; Proline iminopeptidase; ec=ec:3.4.11.5
KIMDJLCH_00841	1369.64	0.642516	0.245509	0	1	1	gene_synonym=gloC; gene_synonym=gloC; Hydroxyacylglutathione hydrolase GloC; ec=ec:3.1.2.6
KIMDJLCH_00842	1278.1	1.03806	0.223411	0.17034	0.864743	1	gene_synonym=pucA; gene_synonym=pucA; putative xanthine dehydrogenase subunit A; ec=ec:1.17.1.4
KIMDJLCH_00843	450.153	0.999988	0.187202	0	1	1	gene_hypothetical=protein; hypothetical protein
KIMDJLCH_00844	628.072	1.71089	0.23761	2.99184	0.00277298	0.0295891	gene_synonym=iorA_1; gene_synonym=iorA_1; Isoquinoline 1-oxidoreductase subunit alpha; ec=ec:1.3.99.16
KIMDJLCH_00845	3254.06	1.18222	0.233721	0.779663	0.43559	1	gene_synonym=iorB; gene_synonym=iorB; Isoquinoline 1-oxidoreductase subunit beta; ec=ec:1.3.99.16
KIMDJLCH_00846	2347.55	1.2597	0.382406	0.679111	0.497067	1	gene_hypothetical=protein; hypothetical protein
KIMDJLCH_00847	981.117	0.329567	0.316632	0	1	1	gene_hypothetical=protein; hypothetical protein
KIMDJLCH_00848	3265.72	-0.257266	0.274754	0	1	1	gene_hypothetical=protein; hypothetical protein
KIMDJLCH_00849	1701.71	-0.0846037	0.293445	0	1	1	gene_hypothetical=protein; hypothetical protein
KIMDJLCH_00850	4142.07	-0.0828447	0.423948	0	1	1	gene_synonym=xthA; gene_synonym=xthA; Exodeoxyribonuclease III; ec=ec:3.1.11.2
KIMDJLCH_00851	2766.48	0.170454	0.489998	0	1	1	gene_synonym=yciI; gene_synonym=yciI; Protein YciI;
KIMDJLCH_00852	2802.09	-0.306097	0.419407	0	1	1	gene_synonym=yciB; gene_synonym=yciB; putative intracellular septation protein A;
KIMDJLCH_00853	192.182	-0.620135	0.297644	0	1	1	gene_hypothetical=protein; hypothetical protein
KIMDJLCH_00854	753.137	-0.260685	0.2832	0	1	1	gene_hypothetical=protein; hypothetical protein
KIMDJLCH_00855	2514.49	-0.818494	0.357686	0	1	1	gene_synonym=trpA; gene_synonym=trpA; Tryptophan synthase alpha chain; ec=ec:4.2.1.20
KIMDJLCH_00856	3308.1	-0.344784	0.337964	0	1	1	gene_synonym=trpB; gene_synonym=trpB; Tryptophan synthase beta chain; ec=ec:4.2.1.20
KIMDJLCH_00857	1479.58	-0.208162	0.183602	0	1	1	gene_synonym=trpC; gene_synonym=trpC; Tryptophan biosynthesis protein TrpCF;
KIMDJLCH_00858	971.885	0.769016	0.254326	0	1	1	gene_synonym=trpGD; gene_synonym=trpGD; Bifunctional protein TrpGD;
KIMDJLCH_00859	829.79	1.90653	0.245867	3.68707	0.000226855	0.00309901	gene_synonym=trpG; gene_synonym=trpG; Anthranilate synthase component 2; ec=ec:4.1.3.27
KIMDJLCH_00860	1309.75	1.00163	0.213723	0.00763631	0.993907	1	gene_synonym=trpE; gene_synonym=trpE; Anthranilate synthase component 1; ec=ec:4.1.3.27
KIMDJLCH_00861	2599.12	-0.755267	0.34267	0	1	1	gene_synonym=yciV; gene_synonym=yciV; 5%27-3%27 exoribonuclease;
KIMDJLCH_00862	3661.4	-0.595059	0.273892	0	1	1	gene_synonym=yciO; gene_synonym=yciO; putative protein YciO;
KIMDJLCH_00863	937.121	-0.0716669	0.324916	0	1	1	gene_synonym=scpA; gene_synonym=scpA; Segregation and condensation protein A;
KIMDJLCH_00864	640.435	-0.0626028	0.334115	0	1	1	gene_synonym=scpB; gene_synonym=scpB; Segregation and condensation protein B;
KIMDJLCH_00865	399.346	-0.0342655	0.302861	0	1	1	gene_synonym=pgrR; gene_synonym=pgrR; HTH-type transcriptional regulator PgrR;
KIMDJLCH_00866	10751.5	-1.78124	0.465808	-1.67717	0.0935083	0.630118	gene_synonym=ttgD; gene_synonym=ttgD; Toluene efflux pump periplasmic linker protein TtgD;
KIMDJLCH_00867	20664.8	-2.31876	0.376105	-3.50637	0.000454264	0.00582742	gene_synonym=czcA_2; gene_synonym=czcA_2; Cobalt-zinc-cadmium resistance protein CzcA;
KIMDJLCH_00868	10817.1	-0.768659	0.285257	0	1	1	gene_synonym=rluB; gene_synonym=rluB; Ribosomal large subunit pseudouridine synthase B; ec=ec:5.4.99.22
KIMDJLCH_00869	656.695	-0.210033	0.41375	0	1	1	gene_hypothetical=protein; hypothetical protein
KIMDJLCH_00871	125.504	0.594082	0.392587	0	1	1	gene_synonym=hupA; gene_synonym=hupA; DNA-binding protein HU-alpha;
KIMDJLCH_00872	1635.55	1.03032	0.319077	0.0950182	0.9243	1	gene_hypothetical=protein; hypothetical protein
KIMDJLCH_00873	4873.98	-0.159515	0.354007	0	1	1	gene_hypothetical=protein; hypothetical protein
KIMDJLCH_00874	7639.28	-1.67659	0.439111	-1.54081	0.123364	0.781529	gene_synonym=rplY; gene_synonym=rplY; 50S ribosomal protein L25;
KIMDJLCH_00875	1660.22	0.198058	0.188317	0	1	1	gene_synonym=tamB; gene_synonym=tamB; Translocation and assembly module subunit TamB;
KIMDJLCH_00876	1283.04	-0.174098	0.233545	0	1	1	gene_synonym=tamA; gene_synonym=tamA; Translocation and assembly module subunit TamA;
KIMDJLCH_00877	723.419	0.472345	0.271138	0	1	1	gene_synonym=iaaA; gene_synonym=iaaA; Isoaspartyl peptidase; ec=ec:3.4.19.5
KIMDJLCH_00878	9762.12	-4.2166	0.334352	-9.62041	6.55667e-22	4.46529e-20	gene_hypothetical=protein; hypothetical protein
KIMDJLCH_00879	5496.48	-0.207809	0.220565	0	1	1	gene_hypothetical=protein; hypothetical protein
KIMDJLCH_00880	824.369	0.32007	0.392909	0	1	1	gene_hypothetical=protein; hypothetical protein
KIMDJLCH_00881	976.778	-0.599557	0.244057	0	1	1	gene_transposase=ISVa15; IS630 family transposase ISVa15
KIMDJLCH_00882	2059.37	-1.03191	0.308418	-0.103451	0.917605	1	gene_hypothetical=protein; hypothetical protein
KIMDJLCH_00883	1444.46	-0.357912	0.256502	0	1	1	gene_synonym=cysB; gene_synonym=cysB; HTH-type transcriptional regulator CysB;
KIMDJLCH_00884	7800.7	0.0516961	0.242071	0	1	1	gene_synonym=purN; gene_synonym=purN; Phosphoribosylglycinamide formyltransferase; ec=ec:2.1.2.2
KIMDJLCH_00885	14860.8	0.668524	0.340068	0	1	1	gene_synonym=purM; gene_synonym=purM; Phosphoribosylformylglycinamidine cyclo-ligase; ec=ec:6.3.3.1
KIMDJLCH_00886	3566.23	0.403015	0.480565	0	1	1	gene_synonym=upp; gene_synonym=upp; Uracil phosphoribosyltransferase; ec=ec:2.4.2.9
KIMDJLCH_00887	23.074	1.36664	0.744899	0.492197	0.62258	1	gene_hypothetical=protein; hypothetical protein
KIMDJLCH_00888	1583.18	-0.0726654	0.25447	0	1	1	gene_hypothetical=protein; hypothetical protein
KIMDJLCH_00889	17967.2	-0.213216	0.526394	0	1	1	gene_synonym=ahpC_1; gene_synonym=ahpC_1; Alkyl hydroperoxide reductase C; ec=ec:1.11.1.15
KIMDJLCH_00890	952.723	-0.732579	0.243459	0	1	1	gene_synonym=rnt; gene_synonym=rnt; Ribonuclease T;
KIMDJLCH_00891	6360.48	0.921063	0.404108	0	1	1	gene_synonym=ompA_2; gene_synonym=ompA_2; Outer membrane protein A;
KIMDJLCH_00892	2550.28	-0.609441	0.286018	0	1	1	gene_synonym=ybgC; gene_synonym=ybgC; Acyl-CoA thioester hydrolase YbgC;
KIMDJLCH_00893	4312.4	-0.615917	0.243096	0	1	1	gene_synonym=tolQ_2; gene_synonym=tolQ_2; Tol-Pal system protein TolQ;
KIMDJLCH_00894	1466.08	-0.753128	0.267246	0	1	1	gene_synonym=exbD; gene_synonym=exbD; Biopolymer transport protein ExbD;
KIMDJLCH_00895	2014.16	-0.702401	0.290945	0	1	1	gene_hypothetical=protein; hypothetical protein
KIMDJLCH_00896	10865.9	-0.132334	0.354562	0	1	1	gene_synonym=tolB_1; gene_synonym=tolB_1; Tol-Pal system protein TolB;
KIMDJLCH_00897	5192.42	-1.21215	0.35381	-0.599617	0.548761	1	gene_synonym=pal_1; gene_synonym=pal_1; Peptidoglycan-associated lipoprotein;
KIMDJLCH_00898	2279.07	-0.931258	0.340032	0	1	1	gene_synonym=cpoB_2; gene_synonym=cpoB_2; Cell division coordinator CpoB;
KIMDJLCH_00905	710.827	1.34	0.587939	0.578293	0.563066	1	gene_hypothetical=protein; hypothetical protein
KIMDJLCH_00906	229.216	-1.05304	0.396313	-0.133844	0.893526	1	gene_synonym=grxA; gene_synonym=grxA; Glutaredoxin 1;
KIMDJLCH_00907	917.48	0.940769	0.202153	0	1	1	gene_synonym=radD; gene_synonym=radD; Putative DNA repair helicase RadD; ec=ec:3.6.4.12
KIMDJLCH_00908	233.193	-0.271008	0.316638	0	1	1	gene_hypothetical=protein; hypothetical protein
KIMDJLCH_00909	2216.9	1.69125	0.255107	2.70963	0.00673579	0.0658089	gene_synonym=acs; gene_synonym=acs; Acetyl-coenzyme A synthetase; ec=ec:6.2.1.1
KIMDJLCH_00910	1783.04	0.155634	0.277715	0	1	1	gene_synonym=rcsC_1; gene_synonym=rcsC_1; Sensor histidine kinase RcsC; ec=ec:2.7.13.3
KIMDJLCH_00911	395.552	0.199651	0.288459	0	1	1	gene_synonym=yfcG_1; gene_synonym=yfcG_1; Disulfide-bond oxidoreductase YfcG;
KIMDJLCH_00912	109.37	-0.622157	0.397908	0	1	1	gene_synonym=argO; gene_synonym=argO; Arginine exporter protein ArgO;
KIMDJLCH_00913	400.875	-0.51788	0.248025	0	1	1	gene_synonym=argP; gene_synonym=argP; HTH-type transcriptional regulator ArgP;
KIMDJLCH_00914	1157.14	0.597846	0.20492	0	1	1	gene_synonym=bioA; gene_synonym=bioA; Adenosylmethionine-8-amino-7-oxononanoate aminotransferase; ec=ec:2.6.1.62
KIMDJLCH_00915	2507.13	0.108112	0.375798	0	1	1	gene_synonym=bioB; gene_synonym=bioB; Biotin synthase; ec=ec:2.8.1.6
KIMDJLCH_00916	1161.28	-0.211831	0.284431	0	1	1	gene_synonym=bioF; gene_synonym=bioF; 8-amino-7-oxononanoate synthase; ec=ec:2.3.1.47
KIMDJLCH_00917	378.23	-0.350589	0.245537	0	1	1	gene_synonym=bioC; gene_synonym=bioC; Malonyl-%5Bacyl-carrier protein%5D O-methyltransferase; ec=ec:2.1.1.197
KIMDJLCH_00918	537.292	-0.148481	0.251283	0	1	1	gene_synonym=bioD1; gene_synonym=bioD1; ATP-dependent dethiobiotin synthetase BioD 1; ec=ec:6.3.3.3
KIMDJLCH_00919	1865.49	0.792172	0.400825	0	1	1	gene_synonym=vdcA_1; gene_synonym=vdcA_1; Diguanylate cyclase VdcA; ec=ec:2.7.7.65
KIMDJLCH_00920	5201.06	0.594355	0.364306	0	1	1	gene_hypothetical=protein; hypothetical protein
KIMDJLCH_00921	3832.97	0.55583	0.551839	0	1	1	gene_hypothetical=protein; hypothetical protein
KIMDJLCH_00922	2013.6	-1.28054	0.316028	-0.887713	0.374695	1	gene_synonym=hdfR_1; gene_synonym=hdfR_1; HTH-type transcriptional regulator HdfR;
KIMDJLCH_00923	338.42	-1.45214	0.269047	-1.68051	0.0928579	0.627774	gene_synonym=dgkA; gene_synonym=dgkA; Diacylglycerol kinase; ec=ec:2.7.1.107
KIMDJLCH_00924	310.092	-0.589438	0.377814	0	1	1	gene_synonym=ligA_1; gene_synonym=ligA_1; DNA ligase; ec=ec:6.5.1.1
KIMDJLCH_00925	557.567	-0.829194	0.214611	0	1	1	gene_tyrosine=phosphatase; Putative low molecular weight protein-tyrosine-phosphatase
KIMDJLCH_00926	4206.59	-0.207771	0.184945	0	1	1	gene_synonym=rbgA; gene_synonym=rbgA; Ribosome biogenesis GTPase A;
KIMDJLCH_00927	2277.39	-1.66709	0.35907	-1.85783	0.0631938	0.462323	gene_synonym=vldW; gene_synonym=vldW; Validamycin A dioxygenase; ec=ec:1.14.11.52
KIMDJLCH_00928	2788.79	-1.23927	0.249282	-0.95984	0.337136	1	gene_synonym=msrA_2; gene_synonym=msrA_2; Peptide methionine sulfoxide reductase MsrA; ec=ec:1.8.4.11
KIMDJLCH_00929	61.5286	0.0480175	0.378234	0	1	1	gene_hypothetical=protein; hypothetical protein
KIMDJLCH_00930	20476.7	-1.92045	0.313064	-2.94012	0.00328087	0.0342973	gene_synonym=rne; gene_synonym=rne; Ribonuclease E; ec=ec:3.1.26.12
KIMDJLCH_00931	2001.37	-0.522641	0.238575	0	1	1	gene_synonym=rluC; gene_synonym=rluC; Ribosomal large subunit pseudouridine synthase C; ec=ec:5.4.99.24
KIMDJLCH_00932	1043.85	-0.807324	0.243549	0	1	1	gene_synonym=ppaX; gene_synonym=ppaX; Pyrophosphatase PpaX; ec=ec:3.6.1.1
KIMDJLCH_00933	374.811	-0.826688	0.249775	0	1	1	gene_synonym=yceF; gene_synonym=yceF; 7-methyl-GTP pyrophosphatase;
KIMDJLCH_00934	104712	0.531004	0.417611	0	1	1	gene_synonym=yceD; gene_synonym=yceD; Large ribosomal RNA subunit accumulation protein YceD;
KIMDJLCH_00935	6155.67	0.953606	0.307068	0	1	1	gene_synonym=rpmF; gene_synonym=rpmF; 50S ribosomal protein L32;
KIMDJLCH_00936	7212.26	0.63475	0.212313	0	1	1	gene_synonym=plsX; gene_synonym=plsX; Phosphate acyltransferase; ec=ec:2.3.1.274
KIMDJLCH_00937	5521.45	0.717345	0.203745	0	1	1	gene_synonym=fabH1; gene_synonym=fabH1; 3-oxoacyl-%5Bacyl-carrier-protein%5D synthase 3 protein 1; ec=ec:2.3.1.180
KIMDJLCH_00938	5200.81	0.0931959	0.27737	0	1	1	gene_synonym=fabD; gene_synonym=fabD; Malonyl CoA-acyl carrier protein transacylase; ec=ec:2.3.1.39
KIMDJLCH_00939	5106.29	-0.69213	0.38289	0	1	1	gene_synonym=fabG_1; gene_synonym=fabG_1; 3-oxoacyl-%5Bacyl-carrier-protein%5D reductase FabG; ec=ec:1.1.1.100
KIMDJLCH_00940	3914.31	-1.21312	0.509243	-0.418494	0.675586	1	gene_synonym=acpP_2; gene_synonym=acpP_2; Acyl carrier protein;
KIMDJLCH_00941	4565.43	1.16436	0.527235	0.311747	0.755233	1	gene_synonym=fabF_1; gene_synonym=fabF_1; 3-oxoacyl-%5Bacyl-carrier-protein%5D synthase 2; ec=ec:2.3.1.179
KIMDJLCH_00942	931.89	1.58713	0.487847	1.20352	0.228777	1	gene_hypothetical=protein; hypothetical protein
KIMDJLCH_00943	2310.15	1.23887	0.353547	0.67563	0.499276	1	gene_synonym=garR_1; gene_synonym=garR_1; 2-hydroxy-3-oxopropionate reductase; ec=ec:1.1.1.60
KIMDJLCH_00944	8407.37	2.9136	0.544035	3.51742	0.000435757	0.00560553	gene_synonym=cctA; gene_synonym=cctA; Tetraheme cytochrome c-type;
KIMDJLCH_00945	1395.41	0.575967	0.436469	0	1	1	gene_synonym=napA_1; gene_synonym=napA_1; Periplasmic nitrate reductase; ec=ec:1.9.6.1
KIMDJLCH_00946	134.991	1.44276	0.394061	1.12357	0.261196	1	gene_synonym=cysG_1; gene_synonym=cysG_1; Siroheme synthase;
KIMDJLCH_00947	229.703	1.2318	0.394998	0.586833	0.557316	1	gene_synonym=trpD; gene_synonym=trpD; Anthranilate phosphoribosyltransferase; ec=ec:2.4.2.18
KIMDJLCH_00948	167.254	-0.346236	0.39124	0	1	1	gene_hypothetical=protein; hypothetical protein
KIMDJLCH_00949	138.341	2.06023	0.398224	2.6624	0.00775864	0.0743897	gene_synonym=nasD; gene_synonym=nasD; Nitrite reductase %5BNAD%28P%29H%5D; ec=ec:1.7.1.4
KIMDJLCH_00950	25.9873	1.97809	0.547495	1.78648	0.0740217	0.527376	gene_synonym=nirD; gene_synonym=nirD; Nitrite reductase %28NADH%29 small subunit; ec=ec:1.7.1.15
KIMDJLCH_00951	127.875	1.26321	0.302335	0.870607	0.383969	1	gene_synonym=nrtP; gene_synonym=nrtP; Nitrate/nitrite transporter NrtP;
KIMDJLCH_00952	243.384	1.28441	0.314544	0.904197	0.365891	1	gene_synonym=pknD_1; gene_synonym=pknD_1; Serine/threonine-protein kinase PknD; ec=ec:2.7.11.1
KIMDJLCH_00953	228.008	0.129232	0.314868	0	1	1	gene_hypothetical=protein; hypothetical protein
KIMDJLCH_00954	5743.54	-2.40993	0.489466	-2.88054	0.00396996	0.0406745	gene_hypothetical=protein; hypothetical protein
KIMDJLCH_00955	12739.9	-1.20564	0.587306	-0.350143	0.726231	1	gene_hypothetical=protein; hypothetical protein
KIMDJLCH_00956	42453.1	-1.78991	0.591743	-1.33488	0.181916	1	gene_hypothetical=protein; hypothetical protein
KIMDJLCH_00957	5918.7	-0.897732	0.500506	0	1	1	gene_synonym=malT_1; gene_synonym=malT_1; HTH-type transcriptional regulator MalT;
KIMDJLCH_00958	3491.46	-0.844533	0.489563	0	1	1	gene_hypothetical=protein; hypothetical protein
KIMDJLCH_00959	2044.5	-1.50637	0.470619	-1.07596	0.281944	1	gene_hypothetical=protein; hypothetical protein
KIMDJLCH_00960	3091.11	-1.49505	0.42556	-1.16329	0.244714	1	gene_synonym=csgG; gene_synonym=csgG; Curli production assembly/transport component CsgG;
KIMDJLCH_00961	2245.29	-0.28688	0.257256	0	1	1	gene_hypothetical=protein; hypothetical protein
KIMDJLCH_00962	683.655	0.564264	0.346994	0	1	1	gene_nucleoside=phosphoramidase; Purine nucleoside phosphoramidase
KIMDJLCH_00963	998.162	1.31848	0.30992	1.02763	0.304125	1	gene_hypothetical=protein; hypothetical protein
KIMDJLCH_00964	1222.13	0.710521	0.294257	0	1	1	gene_hypothetical=protein; hypothetical protein
KIMDJLCH_00965	473.272	-0.595795	0.358288	0	1	1	gene_hypothetical=protein; hypothetical protein
KIMDJLCH_00966	21450.7	-0.851752	0.198944	0	1	1	gene_synonym=btuB_2; gene_synonym=btuB_2; Vitamin B12 transporter BtuB;
KIMDJLCH_00967	2096.13	-0.976126	0.271724	0	1	1	gene_hypothetical=protein; hypothetical protein
KIMDJLCH_00968	3866.02	-0.83796	0.304722	0	1	1	gene_hypothetical=protein; hypothetical protein
KIMDJLCH_00969	2202.87	-0.949331	0.202214	0	1	1	gene_hypothetical=protein; hypothetical protein
KIMDJLCH_00970	382.39	-1.79446	0.362379	-2.19236	0.0283539	0.235317	gene_hypothetical=protein; hypothetical protein
KIMDJLCH_00971	1233.4	-0.4597	0.489523	0	1	1	gene_hypothetical=protein; hypothetical protein
KIMDJLCH_00972	1159.17	0.455894	0.269378	0	1	1	gene_synonym=ydjA; gene_synonym=ydjA; Putative NAD%28P%29H nitroreductase YdjA;
KIMDJLCH_00973	222.617	-0.346595	0.498969	0	1	1	gene_hypothetical=protein; hypothetical protein
KIMDJLCH_00974	565.327	-0.100321	0.434659	0	1	1	gene_hypothetical=protein; hypothetical protein
KIMDJLCH_00975	391.456	0.218895	0.271159	0	1	1	gene_hypothetical=protein; hypothetical protein
KIMDJLCH_00976	3669.02	-0.715335	0.472351	0	1	1	gene_hypothetical=protein; hypothetical protein
KIMDJLCH_00977	2969.06	0.140351	0.253118	0	1	1	gene_synonym=dnaK_1; gene_synonym=dnaK_1; Chaperone protein DnaK;
KIMDJLCH_00978	573.601	-1.09618	0.345757	-0.278162	0.780888	1	gene_hypothetical=protein; hypothetical protein
KIMDJLCH_00979	2254.34	-0.333007	0.236219	0	1	1	gene_synonym=sdaA_2; gene_synonym=sdaA_2; L-serine dehydratase 1; ec=ec:4.3.1.17
KIMDJLCH_00980	910.936	0.243681	0.276406	0	1	1	gene_synonym=nagZ; gene_synonym=nagZ; Beta-hexosaminidase; ec=ec:3.2.1.52
KIMDJLCH_00981	2654.23	-0.567692	0.325643	0	1	1	gene_hypothetical=protein; hypothetical protein
KIMDJLCH_00982	4287.3	-0.12972	0.211566	0	1	1	gene_synonym=mfd; gene_synonym=mfd; Transcription-repair-coupling factor;
KIMDJLCH_00983	1346.49	-0.179086	0.310698	0	1	1	gene_hypothetical=protein; hypothetical protein
KIMDJLCH_00984	2390.39	0.693045	0.334172	0	1	1	gene_synonym=lolC; gene_synonym=lolC; Lipoprotein-releasing system transmembrane protein LolC;
KIMDJLCH_00985	2003.38	0.222934	0.238044	0	1	1	gene_synonym=lolD_1; gene_synonym=lolD_1; Lipoprotein-releasing system ATP-binding protein LolD;
KIMDJLCH_00986	4755.09	1.49513	0.451381	1.09693	0.272672	1	gene_synonym=lolE; gene_synonym=lolE; Lipoprotein-releasing system transmembrane protein LolE;
KIMDJLCH_00987	3650.83	0.510172	0.304547	0	1	1	gene_hypothetical=protein; hypothetical protein
KIMDJLCH_00988	2761.46	1.59245	0.563229	1.05189	0.292851	1	gene_synonym=viuB; gene_synonym=viuB; Vibriobactin utilization protein ViuB;
KIMDJLCH_00989	553.995	-0.989716	0.284984	0	1	1	gene_hypothetical=protein; hypothetical protein
KIMDJLCH_00990	1072.38	0.0552959	0.285926	0	1	1	gene_hypothetical=protein; hypothetical protein
KIMDJLCH_00991	595.267	0.628007	0.348072	0	1	1	gene_hypothetical=protein; hypothetical protein
KIMDJLCH_00992	5526.89	-0.342978	0.208091	0	1	1	gene_synonym=msbA; gene_synonym=msbA; Lipid A export ATP-binding/permease protein MsbA; ec=ec:7.5.2.6
KIMDJLCH_00993	1797.64	-0.940549	0.211328	0	1	1	gene_synonym=lpxK; gene_synonym=lpxK; Tetraacyldisaccharide 4%27-kinase; ec=ec:2.7.1.130
KIMDJLCH_00994	534.83	-1.75799	0.477736	-1.58663	0.112596	0.730295	gene_hypothetical=protein; hypothetical protein
KIMDJLCH_00995	310.415	0.381319	0.534118	0	1	1	gene_hypothetical=protein; hypothetical protein
KIMDJLCH_00996	2924.9	0.0575232	0.322997	0	1	1	gene_hypothetical=protein; hypothetical protein
KIMDJLCH_00997	2457.74	1.18141	0.279456	0.649152	0.51624	1	gene_synonym=mdtC; gene_synonym=mdtC; Multidrug resistance protein MdtC;
KIMDJLCH_00998	3793.72	2.37969	0.230461	5.98666	2.14193e-09	5.13952e-08	gene_synonym=bepE_1; gene_synonym=bepE_1; Efflux pump membrane transporter BepE;
KIMDJLCH_00999	1470.52	1.20486	0.283004	0.723879	0.46914	1	gene_synonym=mdtA_3; gene_synonym=mdtA_3; Multidrug resistance protein MdtA;
KIMDJLCH_01000	342.942	0.535239	0.210893	0	1	1	gene_hypothetical=protein; hypothetical protein
KIMDJLCH_01001	73.9191	-1.48903	0.392211	-1.24687	0.212447	1	gene_synonym=pal_2; gene_synonym=pal_2; Peptidoglycan-associated lipoprotein;
KIMDJLCH_01002	181.851	-0.256364	0.299038	0	1	1	gene_synonym=pknD_2; gene_synonym=pknD_2; Serine/threonine-protein kinase PknD; ec=ec:2.7.11.1
KIMDJLCH_01003	165.091	0.788107	0.371879	0	1	1	gene_hypothetical=protein; hypothetical protein
KIMDJLCH_01004	59.4726	-0.516913	0.439394	0	1	1	gene_hypothetical=protein; hypothetical protein
KIMDJLCH_01005	93.097	0.798157	0.29177	0	1	1	gene_hypothetical=protein; hypothetical protein
KIMDJLCH_01006	91.5594	1.01371	0.404717	0.0338854	0.972969	1	gene_hypothetical=protein; hypothetical protein
KIMDJLCH_01007	293.365	0.346626	0.232843	0	1	1	gene_hypothetical=protein; hypothetical protein
KIMDJLCH_01008	71.2026	-0.0544238	0.343771	0	1	1	gene_hypothetical=protein; hypothetical protein
KIMDJLCH_01009	57.7421	0.440977	0.320019	0	1	1	gene_synonym=prpC_1; gene_synonym=prpC_1; Protein phosphatase PrpC; ec=ec:3.1.3.16
KIMDJLCH_01010	151.807	-0.106734	0.313165	0	1	1	gene_hypothetical=protein; hypothetical protein
KIMDJLCH_01011	58.4546	-0.304945	0.381207	0	1	1	gene_hypothetical=protein; hypothetical protein
KIMDJLCH_01012	294.117	0.313515	0.278938	0	1	1	gene_hypothetical=protein; hypothetical protein
KIMDJLCH_01013	153.361	0.40662	0.233288	0	1	1	gene_hypothetical=protein; hypothetical protein
KIMDJLCH_01014	106.061	-0.170068	0.333961	0	1	1	gene_hypothetical=protein; hypothetical protein
KIMDJLCH_01015	46.4448	-0.0317734	0.353118	0	1	1	gene_hypothetical=protein; hypothetical protein
KIMDJLCH_01016	269.303	-0.136213	0.30441	0	1	1	gene_hypothetical=protein; hypothetical protein
KIMDJLCH_01017	104.434	0.0924306	0.323268	0	1	1	gene_hypothetical=protein; hypothetical protein
KIMDJLCH_01018	360.389	0.0434411	0.255759	0	1	1	gene_synonym=clpV1; gene_synonym=clpV1; Protein ClpV1;
KIMDJLCH_01019	383.938	-2.08729	0.403871	-2.69216	0.0070991	0.0689223	gene_hypothetical=protein; hypothetical protein
KIMDJLCH_01020	343.869	-0.597953	0.261189	0	1	1	gene_synonym=vgrG1; gene_synonym=vgrG1; Actin cross-linking toxin VgrG1;
KIMDJLCH_01021	101.978	-0.446021	0.281624	0	1	1	gene_hypothetical=protein; hypothetical protein
KIMDJLCH_01022	45.3548	0.29948	0.363903	0	1	1	gene_hypothetical=protein; hypothetical protein
KIMDJLCH_01023	269.833	0.302979	0.275754	0	1	1	gene_hypothetical=protein; hypothetical protein
KIMDJLCH_01024	205.343	0.580427	0.301658	0	1	1	gene_hypothetical=protein; hypothetical protein
KIMDJLCH_01025	1461.94	0.372786	0.329874	0	1	1	gene_hypothetical=protein; hypothetical protein
KIMDJLCH_01026	24.6413	0.608927	0.74879	0	1	1	gene_hypothetical=protein; hypothetical protein
KIMDJLCH_01027	120.359	-0.200395	0.521017	0	1	1	gene_hypothetical=protein; hypothetical protein
KIMDJLCH_01028	255.057	-0.810435	0.300069	0	1	1	gene_hypothetical=protein; hypothetical protein
KIMDJLCH_01029	315.677	-0.238157	0.33478	0	1	1	gene_hypothetical=protein; hypothetical protein
KIMDJLCH_01030	895.858	0.260086	0.313023	0	1	1	gene_transposase=ISSod22; ISAs1 family transposase ISSod22
KIMDJLCH_01031	1945.17	3.90006	0.421123	6.8865	5.71834e-12	1.82632e-10	gene_hypothetical=protein; hypothetical protein
KIMDJLCH_01032	3123.34	1.37031	0.421271	0.879039	0.37938	1	gene_hypothetical=protein; hypothetical protein
KIMDJLCH_01033	97.6705	0.103957	0.351472	0	1	1	gene_hypothetical=protein; hypothetical protein
KIMDJLCH_01034	171.379	-0.555501	0.324994	0	1	1	gene_hypothetical=protein; hypothetical protein
KIMDJLCH_01035	314.11	-0.949027	0.224834	0	1	1	gene_hypothetical=protein; hypothetical protein
KIMDJLCH_01036	108.026	-0.825978	0.383875	0	1	1	gene_hypothetical=protein; hypothetical protein
KIMDJLCH_01037	109.551	-0.558507	0.284363	0	1	1	gene_hypothetical=protein; hypothetical protein
KIMDJLCH_01038	574.442	0.603346	0.298591	0	1	1	gene_IS=R; IS4 family transposase IS50R
KIMDJLCH_01039	211.994	-0.220716	0.317319	0	1	1	gene_hypothetical=protein; hypothetical protein
KIMDJLCH_01040	55.5619	-0.301754	0.434564	0	1	1	gene_hypothetical=protein; hypothetical protein
KIMDJLCH_01041	66166.1	-1.22825	0.412153	-0.553805	0.579712	1	gene_synonym=gltA; gene_synonym=gltA; Citrate synthase; ec=ec:2.3.3.16
KIMDJLCH_01042	16176.4	0.668929	0.357383	0	1	1	gene_synonym=sdhC; gene_synonym=sdhC; Succinate dehydrogenase cytochrome b556 subunit;
KIMDJLCH_01043	12301.2	0.412711	0.352762	0	1	1	gene_synonym=sdhD; gene_synonym=sdhD; Succinate dehydrogenase hydrophobic membrane anchor subunit;
KIMDJLCH_01044	59486.3	0.0778915	0.342323	0	1	1	gene_synonym=sdhA; gene_synonym=sdhA; Succinate dehydrogenase flavoprotein subunit; ec=ec:1.3.5.1
KIMDJLCH_01045	34306.9	-0.462201	0.493092	0	1	1	gene_synonym=sdhB; gene_synonym=sdhB; Succinate dehydrogenase iron-sulfur subunit; ec=ec:1.3.5.1
KIMDJLCH_01046	41726.8	-0.462276	0.504839	0	1	1	gene_synonym=sucA; gene_synonym=sucA; 2-oxoglutarate dehydrogenase E1 component; ec=ec:1.2.4.2
KIMDJLCH_01047	24669.8	-0.509586	0.504961	0	1	1	gene_synonym=sucB; gene_synonym=sucB; Dihydrolipoyllysine-residue succinyltransferase component of 2-oxoglutarate dehydrogenase complex; ec=ec:2.3.1.61
KIMDJLCH_01048	27641.1	-0.463144	0.617541	0	1	1	gene_synonym=sucC; gene_synonym=sucC; Succinate--CoA ligase %5BADP-forming%5D subunit beta; ec=ec:6.2.1.5
KIMDJLCH_01049	22184.4	-0.209398	0.624658	0	1	1	gene_synonym=sucD; gene_synonym=sucD; Succinate--CoA ligase %5BADP-forming%5D subunit alpha; ec=ec:6.2.1.5
KIMDJLCH_01050	631.808	0.0296969	0.346939	0	1	1	gene_hypothetical=protein; hypothetical protein
KIMDJLCH_01051	1755.1	-1.42457	0.298229	-1.42365	0.154547	0.928758	gene_synonym=fur_1; gene_synonym=fur_1; Ferric uptake regulation protein;
KIMDJLCH_01052	994.972	1.08094	0.213539	0.379052	0.704649	1	gene_synonym=cobB; gene_synonym=cobB; NAD-dependent protein deacylase;
KIMDJLCH_01053	393.544	0.0832838	0.299216	0	1	1	gene_hypothetical=protein; hypothetical protein
KIMDJLCH_01054	8097.8	3.10245	0.385941	5.4476	5.10538e-08	1.07468e-06	gene_synonym=cpdB; gene_synonym=cpdB; 2%27%2C3%27-cyclic-nucleotide 2%27-phosphodiesterase/3%27-nucleotidase; ec=ec:3.1.3.6
KIMDJLCH_01055	2420.02	-0.587098	0.473964	0	1	1	gene_hypothetical=protein; hypothetical protein
KIMDJLCH_01056	7076.08	-0.154884	0.405845	0	1	1	gene_hypothetical=protein; hypothetical protein
KIMDJLCH_01057	1507.3	0.177965	0.364023	0	1	1	gene_hypothetical=protein; hypothetical protein
KIMDJLCH_01058	1986.78	1.67475	0.33461	2.01651	0.0437465	0.341061	gene_synonym=ggt; gene_synonym=ggt; Glutathione hydrolase proenzyme; ec=ec:3.4.19.13
KIMDJLCH_01059	638.856	0.362722	0.329007	0	1	1	gene_hypothetical=protein; hypothetical protein
KIMDJLCH_01060	395.072	0.253038	0.216846	0	1	1	gene_synonym=rhtB_2; gene_synonym=rhtB_2; Homoserine/homoserine lactone efflux protein;
KIMDJLCH_01061	6351.61	-3.83498	0.261324	-10.8485	2.02658e-27	1.80482e-25	gene_synonym=melA; gene_synonym=melA; Protein MelA;
KIMDJLCH_01062	3558.77	-2.31667	0.336435	-3.91359	9.09321e-05	0.00131186	gene_synonym=hmgA; gene_synonym=hmgA; Homogentisate 1%2C2-dioxygenase; ec=ec:1.13.11.5
KIMDJLCH_01063	204.645	1.12152	0.247608	0.490792	0.623573	1	gene_synonym=yhaJ_1; gene_synonym=yhaJ_1; HTH-type transcriptional regulator YhaJ;
KIMDJLCH_01064	555.206	0.633498	0.320408	0	1	1	gene_putative=protein; putative protein
KIMDJLCH_01065	606.818	0.302009	0.229093	0	1	1	gene_hypothetical=protein; hypothetical protein
KIMDJLCH_01066	3608.49	0.849732	0.325009	0	1	1	gene_synonym=yccF; gene_synonym=yccF; Inner membrane protein YccF;
KIMDJLCH_01067	608.778	0.550718	0.349479	0	1	1	gene_hypothetical=protein; hypothetical protein
KIMDJLCH_01068	3627.02	1.45182	0.192152	2.35137	0.0187045	0.161907	gene_hypothetical=protein; hypothetical protein
KIMDJLCH_01069	15433.1	-5.5111	0.276963	-16.2877	1.20616e-59	3.49107e-57	gene_synonym=chrR; gene_synonym=chrR; Anti-sigma-E factor ChrR;
KIMDJLCH_01070	16497.4	-4.99772	0.335425	-11.9184	9.49456e-33	1.02254e-30	gene_hypothetical=protein; hypothetical protein
KIMDJLCH_01071	2638.67	-4.56552	0.305994	-11.6522	2.23505e-31	2.30011e-29	gene_hypothetical=protein; hypothetical protein
KIMDJLCH_01072	4011.25	0.90442	0.337208	0	1	1	gene_synonym=cheV_2; gene_synonym=cheV_2; Chemotaxis protein CheV;
KIMDJLCH_01073	760.112	0.174353	0.21108	0	1	1	gene_hypothetical=protein; hypothetical protein
KIMDJLCH_01074	599.136	-0.653526	0.240563	0	1	1	gene_hypothetical=protein; hypothetical protein
KIMDJLCH_01075	17.9166	-0.329481	0.509992	0	1	1	gene_hypothetical=protein; hypothetical protein
KIMDJLCH_01076	765.266	-0.159316	0.221741	0	1	1	gene_transposase=TnXax1; Tn3 family transposase TnXax1
KIMDJLCH_01077	3741.77	-0.477849	0.444226	0	1	1	gene_synonym=slyD_2; gene_synonym=slyD_2; FKBP-type peptidyl-prolyl cis-trans isomerase SlyD; ec=ec:5.2.1.8
KIMDJLCH_01078	225.82	0.601256	0.344103	0	1	1	gene_hypothetical=protein; hypothetical protein
KIMDJLCH_01079	1251.27	-0.132715	0.221476	0	1	1	gene_synonym=estB; gene_synonym=estB; Carboxylesterase 2; ec=ec:3.1.1.1
KIMDJLCH_01080	69682.5	2.03704	0.487521	2.12716	0.0334064	0.270937	gene_synonym=ushA; gene_synonym=ushA; Protein UshA;
KIMDJLCH_01081	69.5522	1.59057	0.526942	1.12075	0.262393	1	gene_hypothetical=protein; hypothetical protein
KIMDJLCH_01082	2211.86	0.687917	0.272878	0	1	1	gene_synonym=yeaD; gene_synonym=yeaD; Putative glucose-6-phosphate 1-epimerase; ec=ec:5.1.3.15
KIMDJLCH_01083	601.441	0.51634	0.218036	0	1	1	gene_hypothetical=protein; hypothetical protein
KIMDJLCH_01084	1300.51	1.31999	0.426798	0.749736	0.453414	1	gene_synonym=degU_1; gene_synonym=degU_1; Transcriptional regulatory protein DegU;
KIMDJLCH_01085	443.327	-0.825781	0.340318	0	1	1	gene_hypothetical=protein; hypothetical protein
KIMDJLCH_01086	183.446	-0.146735	0.298526	0	1	1	gene_hypothetical=protein; hypothetical protein
KIMDJLCH_01087	171.348	-0.0390931	0.305217	0	1	1	gene_hypothetical=protein; hypothetical protein
KIMDJLCH_01088	366.807	-0.0531096	0.206823	0	1	1	gene_hypothetical=protein; hypothetical protein
KIMDJLCH_01089	384.444	0.236675	0.350558	0	1	1	gene_hypothetical=protein; hypothetical protein
KIMDJLCH_01090	31405.1	-2.76043	0.189164	-9.30638	1.3227e-20	7.56223e-19	gene_synonym=aroH; gene_synonym=aroH; Phospho-2-dehydro-3-deoxyheptonate aldolase%2C Trp-sensitive; ec=ec:2.5.1.54
KIMDJLCH_01091	279.308	0.829657	0.365894	0	1	1	gene_synonym=ppsR; gene_synonym=ppsR; Phosphoenolpyruvate synthase regulatory protein; ec=ec:2.7.11.33
KIMDJLCH_01092	30359.3	1.9822	0.28515	3.4445	0.000572121	0.00710319	gene_synonym=ppsA; gene_synonym=ppsA; Phosphoenolpyruvate synthase; ec=ec:2.7.9.2
KIMDJLCH_01093	7156.83	0.808783	0.251662	0	1	1	gene_putative=protein; putative protein
KIMDJLCH_01094	1304.03	0.697906	0.406339	0	1	1	gene_hypothetical=protein; hypothetical protein
KIMDJLCH_01095	920.468	-0.896854	0.298785	0	1	1	gene_transcriptional=regulator; putative HTH-type transcriptional regulator
KIMDJLCH_01096	242.331	-0.822357	0.404672	0	1	1	gene_synonym=rnd_1; gene_synonym=rnd_1; Ribonuclease D; ec=ec:3.1.13.5
KIMDJLCH_01097	1204.55	-0.524559	0.282	0	1	1	gene_transposase=ISVa15; IS630 family transposase ISVa15
KIMDJLCH_01098	79.1308	0.802582	0.354367	0	1	1	gene_hypothetical=protein; hypothetical protein
KIMDJLCH_01099	307.805	-0.395548	0.279281	0	1	1	gene_hypothetical=protein; hypothetical protein
KIMDJLCH_01100	587.976	-0.250396	0.221864	0	1	1	gene_transposase=ISSpu10; IS5 family transposase ISSpu10
KIMDJLCH_01101	274.101	-0.355615	0.270396	0	1	1	gene_synonym=rppH_2; gene_synonym=rppH_2; RNA pyrophosphohydrolase;
KIMDJLCH_01102	786.475	0.0434735	0.295312	0	1	1	gene_synonym=iolG_1; gene_synonym=iolG_1; Inositol 2-dehydrogenase/D-chiro-inositol 3-dehydrogenase; ec=ec:1.1.1.369
KIMDJLCH_01103	295.315	0.291399	0.368644	0	1	1	gene_hypothetical=protein; hypothetical protein
KIMDJLCH_01104	637.148	0.285577	0.261984	0	1	1	gene_synonym=dmlR_2; gene_synonym=dmlR_2; HTH-type transcriptional regulator DmlR;
KIMDJLCH_01105	354.133	0.707773	0.268564	0	1	1	gene_hypothetical=protein; hypothetical protein
KIMDJLCH_01106	552.871	2.79399	0.312169	5.74685	9.09229e-09	2.044e-07	gene_hypothetical=protein; hypothetical protein
KIMDJLCH_01107	407.057	3.36442	0.268548	8.80448	1.31466e-18	6.76465e-17	gene_hypothetical=protein; hypothetical protein
KIMDJLCH_01108	2000.66	4.1036	0.345552	8.98157	2.66919e-19	1.42081e-17	gene_synonym=umpB; gene_synonym=umpB; Na%28%2B%29%2C Li%28%2B%29%2C K%28%2B%29/H%28%2B%29 antiporter subunit B;
KIMDJLCH_01109	1400.26	3.59449	0.337263	7.69279	1.43958e-14	6.11622e-13	gene_synonym=umpA; gene_synonym=umpA; Na%28%2B%29%2C Li%28%2B%29%2C K%28%2B%29/H%28%2B%29 antiporter subunit A;
KIMDJLCH_01110	469.162	-1.63864	0.240191	-2.65888	0.00784003	0.0748495	gene_hypothetical=protein; hypothetical protein
KIMDJLCH_01111	1186.31	-0.574934	0.254155	0	1	1	gene_transposase=ISVa15; IS630 family transposase ISVa15
KIMDJLCH_01112	529.317	0.552611	0.23699	0	1	1	gene_hypothetical=protein; hypothetical protein
KIMDJLCH_01113	248.111	1.52753	0.504889	1.04484	0.296095	1	gene_hypothetical=protein; hypothetical protein
KIMDJLCH_01114	962.213	1.3958	0.444893	0.889647	0.373655	1	gene_tRNA=nucleotidyltransferase; A-adding tRNA nucleotidyltransferase
KIMDJLCH_01115	14322.5	8.37349	0.573657	12.8535	8.22254e-38	1.26929e-35	gene_hypothetical=protein; hypothetical protein
KIMDJLCH_01116	5645.89	6.77902	0.608194	9.50194	2.06016e-21	1.32508e-19	gene_synonym=lpxH_1; gene_synonym=lpxH_1; UDP-2%2C3-diacylglucosamine hydrolase; ec=ec:3.6.1.54
KIMDJLCH_01117	4197.61	0.615822	0.332978	0	1	1	gene_synonym=ldh; gene_synonym=ldh; Leucine dehydrogenase; ec=ec:1.4.1.9
KIMDJLCH_01118	212.805	0.092263	0.433508	0	1	1	gene_hypothetical=protein; hypothetical protein
KIMDJLCH_01119	1854.05	-1.1833	0.326483	-0.561424	0.574508	1	gene_synonym=roxA; gene_synonym=roxA; 50S ribosomal protein L16 3-hydroxylase; ec=ec:1.14.11.47
KIMDJLCH_01120	12527.6	-0.870515	0.424317	0	1	1	gene_synonym=purB; gene_synonym=purB; Adenylosuccinate lyase; ec=ec:4.3.2.2
KIMDJLCH_01121	2857.47	-1.72887	0.283051	-2.57504	0.0100228	0.0930171	gene_synonym=hflD; gene_synonym=hflD; High frequency lysogenization protein HflD;
KIMDJLCH_01122	9651.4	-1.85778	0.240407	-3.56805	0.000359649	0.0047049	gene_synonym=mnmA; gene_synonym=mnmA; tRNA-specific 2-thiouridylase MnmA; ec=ec:2.8.1.13
KIMDJLCH_01123	513.241	-0.102163	0.309576	0	1	1	gene_synonym=nudJ; gene_synonym=nudJ; Phosphatase NudJ;
KIMDJLCH_01124	402.029	-0.311775	0.356588	0	1	1	gene_synonym=rluE; gene_synonym=rluE; Ribosomal large subunit pseudouridine synthase E; ec=ec:5.4.99.20
KIMDJLCH_01125	11967.9	-0.424763	0.223118	0	1	1	gene_synonym=icd2; gene_synonym=icd2; Isocitrate dehydrogenase %5BNADP%5D 2; ec=ec:1.1.1.42
KIMDJLCH_01126	290.288	-0.938899	0.422862	0	1	1	gene_synonym=cspD; gene_synonym=cspD; Cold shock-like protein CspD;
KIMDJLCH_01127	1230.34	-1.83163	0.252087	-3.29897	0.000970407	0.0115824	gene_synonym=clpS; gene_synonym=clpS; ATP-dependent Clp protease adapter protein ClpS;
KIMDJLCH_01128	12027.4	-0.889976	0.333213	0	1	1	gene_synonym=clpA; gene_synonym=clpA; ATP-dependent Clp protease ATP-binding subunit ClpA;
KIMDJLCH_01129	4303.57	-1.6399	0.317582	-2.01492	0.0439134	0.341787	gene_synonym=infA; gene_synonym=infA; Translation initiation factor IF-1;
KIMDJLCH_01130	705.434	-0.51602	0.237371	0	1	1	gene_synonym=bpt; gene_synonym=bpt; Aspartate/glutamate leucyltransferase; ec=ec:2.3.2.29
KIMDJLCH_01131	347.326	0.966556	0.258502	0	1	1	gene_synonym=aat; gene_synonym=aat; Leucyl/phenylalanyl-tRNA--protein transferase; ec=ec:2.3.2.6
KIMDJLCH_01132	138.014	0.389369	0.583147	0	1	1	gene_hypothetical=protein; hypothetical protein
KIMDJLCH_01133	593.231	-1.19128	0.280957	-0.680826	0.495981	1	gene_hypothetical=protein; hypothetical protein
KIMDJLCH_01134	585.651	-0.218844	0.244271	0	1	1	gene_transposase=ISSpu10; IS5 family transposase ISSpu10
KIMDJLCH_01135	242.253	-0.0693789	0.325829	0	1	1	gene_synonym=ybgI; gene_synonym=ybgI; GTP cyclohydrolase 1 type 2;
KIMDJLCH_01136	878.309	0.348723	0.206022	0	1	1	gene_synonym=kefC_2; gene_synonym=kefC_2; Glutathione-regulated potassium-efflux system protein KefC;
KIMDJLCH_01137	6902.1	-0.430386	0.403968	0	1	1	gene_synonym=metG; gene_synonym=metG; Methionine--tRNA ligase; ec=ec:6.1.1.10
KIMDJLCH_01138	5773.33	-0.641496	0.354876	0	1	1	gene_synonym=apbC; gene_synonym=apbC; Iron-sulfur cluster carrier protein;
KIMDJLCH_01139	3335.41	-0.232985	0.400397	0	1	1	gene_synonym=udk; gene_synonym=udk; Uridine kinase; ec=ec:2.7.1.48
KIMDJLCH_01140	2954.19	-0.211907	0.423586	0	1	1	gene_synonym=dcd; gene_synonym=dcd; dCTP deaminase; ec=ec:3.5.4.13
KIMDJLCH_01141	1954.28	-0.235939	0.367998	0	1	1	gene_synonym=pabC; gene_synonym=pabC; Aminodeoxychorismate lyase; ec=ec:4.1.3.38
KIMDJLCH_01142	1122.62	-0.585882	0.320381	0	1	1	gene_synonym=mltG; gene_synonym=mltG; Endolytic murein transglycosylase;
KIMDJLCH_01143	1075.56	-0.430499	0.308367	0	1	1	gene_synonym=tmk; gene_synonym=tmk; Thymidylate kinase; ec=ec:2.7.4.9
KIMDJLCH_01144	1632.61	-0.313916	0.270941	0	1	1	gene_synonym=holB; gene_synonym=holB; DNA polymerase III subunit delta%27; ec=ec:2.7.7.7
KIMDJLCH_01145	724.823	-0.531459	0.330559	0	1	1	gene_hypothetical=protein; hypothetical protein
KIMDJLCH_01146	1648.01	-0.677636	0.183648	0	1	1	gene_synonym=ycfH; gene_synonym=ycfH; putative metal-dependent hydrolase YcfH;
KIMDJLCH_01147	1156.68	-0.186406	0.217277	0	1	1	gene_synonym=rsmF; gene_synonym=rsmF; Ribosomal RNA small subunit methyltransferase F; ec=ec:2.1.1.178
KIMDJLCH_01148	620.734	-0.0342378	0.23908	0	1	1	gene_hypothetical=protein; hypothetical protein
KIMDJLCH_01149	3920.88	-0.445262	0.371834	0	1	1	gene_synonym=yebT; gene_synonym=yebT; Intermembrane transport protein YebT;
KIMDJLCH_01150	1031.33	-0.522003	0.341381	0	1	1	gene_hypothetical=protein; hypothetical protein
KIMDJLCH_01151	2069.98	0.275958	0.42745	0	1	1	gene_synonym=pqiA; gene_synonym=pqiA; Intermembrane transport protein PqiA;
KIMDJLCH_01152	678.009	-1.02306	0.309122	-0.074609	0.940526	1	gene_hypothetical=protein; hypothetical protein
KIMDJLCH_01153	1848.83	-1.26427	0.278076	-0.950367	0.341926	1	gene_synonym=msrC; gene_synonym=msrC; Free methionine-R-sulfoxide reductase; ec=ec:1.8.4.14
KIMDJLCH_01154	5602.57	-0.286052	0.210214	0	1	1	gene_synonym=proQ; gene_synonym=proQ; RNA chaperone ProQ;
KIMDJLCH_01155	11068.7	-0.314159	0.271391	0	1	1	gene_synonym=prc; gene_synonym=prc; Tail-specific protease; ec=ec:3.4.21.102
KIMDJLCH_01156	3046.26	-1.1903	0.237953	-0.799751	0.423855	1	gene_synonym=pepN_1; gene_synonym=pepN_1; Aminopeptidase N; ec=ec:3.4.11.2
KIMDJLCH_01157	59.4353	-0.719088	0.361714	0	1	1	gene_hypothetical=protein; hypothetical protein
KIMDJLCH_01158	9431.23	1.27039	0.43528	0.621178	0.534483	1	gene_hypothetical=protein; hypothetical protein
KIMDJLCH_01159	8151.04	0.408129	0.428313	0	1	1	gene_putative=protein; putative protein
KIMDJLCH_01160	2023.2	0.210568	0.358239	0	1	1	gene_synonym=hcf136; gene_synonym=hcf136; Ycf48-like protein;
KIMDJLCH_01161	3454.93	-0.893982	0.373649	0	1	1	gene_hypothetical=protein; hypothetical protein
KIMDJLCH_01162	36377.5	-0.310813	0.420397	0	1	1	gene_synonym=gdhB; gene_synonym=gdhB; NAD-specific glutamate dehydrogenase; ec=ec:1.4.1.2
KIMDJLCH_01163	4240.27	0.294916	0.265703	0	1	1	gene_synonym=pyrD; gene_synonym=pyrD; Dihydroorotate dehydrogenase %28quinone%29; ec=ec:1.3.5.2
KIMDJLCH_01164	3411.22	-0.102684	0.24017	0	1	1	gene_synonym=zapC; gene_synonym=zapC; Cell division protein ZapC;
KIMDJLCH_01165	76.5218	0.644999	2.24476	0	1	1	gene_hypothetical=protein; hypothetical protein
KIMDJLCH_01166	651.659	0.926929	0.459083	0	1	1	gene_putative=oxidoreductase; putative oxidoreductase
KIMDJLCH_01167	207.051	1.54811	0.401116	1.36646	0.171796	1	gene_hypothetical=protein; hypothetical protein
KIMDJLCH_01168	515.941	1.26567	0.30907	0.859568	0.390027	1	gene_hypothetical=protein; hypothetical protein
KIMDJLCH_01169	314.74	0.644868	0.386217	0	1	1	gene_synonym=ephD; gene_synonym=ephD; putative oxidoreductase EphD;
KIMDJLCH_01170	371.3	1.01602	0.394985	0.0405586	0.967648	1	gene_synonym=bbsG; gene_synonym=bbsG; %28R%29-benzylsuccinyl-CoA dehydrogenase; ec=ec:1.3.8.3
KIMDJLCH_01171	474.083	0.324155	0.24713	0	1	1	gene_synonym=pcpR_1; gene_synonym=pcpR_1; PCP degradation transcriptional activation protein;
KIMDJLCH_01172	815.891	-0.212604	0.380437	0	1	1	gene_synonym=mcpP_1; gene_synonym=mcpP_1; Methyl-accepting chemotaxis protein McpP;
KIMDJLCH_01173	3024.96	-2.28609	0.322835	-3.98373	6.78405e-05	0.000994207	gene_hypothetical=protein; hypothetical protein
KIMDJLCH_01174	462.573	-1.10353	0.386232	-0.268043	0.788667	1	gene_oxoglutarate=aldolase; Putative 4-hydroxy-4-methyl-2-oxoglutarate aldolase
KIMDJLCH_01175	3909.42	-0.604476	0.384075	0	1	1	gene_hypothetical=protein; hypothetical protein
KIMDJLCH_01176	4008.43	0.538508	0.259354	0	1	1	gene_synonym=mltD_1; gene_synonym=mltD_1; Membrane-bound lytic murein transglycosylase D;
KIMDJLCH_01177	848.897	-0.21292	0.247221	0	1	1	gene_synonym=gloB; gene_synonym=gloB; Hydroxyacylglutathione hydrolase GloB; ec=ec:3.1.2.6
KIMDJLCH_01178	960.649	-0.448924	0.329309	0	1	1	gene_hypothetical=protein; hypothetical protein
KIMDJLCH_01179	1140.93	-0.982167	0.336077	0	1	1	gene_synonym=rnhA_1; gene_synonym=rnhA_1; Ribonuclease HI; ec=ec:3.1.26.4
KIMDJLCH_01180	1010.9	0.29647	0.314333	0	1	1	gene_synonym=dnaQ; gene_synonym=dnaQ; DNA polymerase III subunit epsilon; ec=ec:2.7.7.7
KIMDJLCH_01181	2355.99	1.04323	0.232124	0.186257	0.852243	1	gene_hypothetical=protein; hypothetical protein
KIMDJLCH_01184	20440.9	-0.669294	0.429767	0	1	1	gene_hypothetical=protein; hypothetical protein
KIMDJLCH_01186	818.732	-1.44844	1.59528	-0.281104	0.77863	1	gene_hypothetical=protein; hypothetical protein
KIMDJLCH_01187	13088.8	-1.13594	0.340679	-0.399019	0.689879	1	gene_synonym=thiC; gene_synonym=thiC; Phosphomethylpyrimidine synthase; ec=ec:4.1.99.17
KIMDJLCH_01188	5263.38	-1.03856	0.327891	-0.117607	0.906379	1	gene_synonym=thiE; gene_synonym=thiE; Thiamine-phosphate synthase; ec=ec:2.5.1.3
KIMDJLCH_01189	2786	-0.634781	0.418305	0	1	1	gene_synonym=thiF; gene_synonym=thiF; Sulfur carrier protein ThiS adenylyltransferase; ec=ec:2.7.7.73
KIMDJLCH_01190	723.921	-1.15119	0.501563	-0.30143	0.763087	1	gene_hypothetical=protein; hypothetical protein
KIMDJLCH_01191	2310.29	-1.71521	0.520119	-1.37509	0.169104	0.987436	gene_synonym=thiG; gene_synonym=thiG; Thiazole synthase; ec=ec:2.8.1.10
KIMDJLCH_01192	2499.85	-1.11305	0.460837	-0.245306	0.806219	1	gene_synonym=thiH; gene_synonym=thiH; 2-iminoacetate synthase; ec=ec:4.1.99.19
KIMDJLCH_01193	13930.1	-1.35737	0.377466	-0.946765	0.343758	1	gene_hypothetical=protein; hypothetical protein
KIMDJLCH_01194	10552.3	-0.611268	0.375721	0	1	1	gene_hypothetical=protein; hypothetical protein
KIMDJLCH_01195	512.32	0.554915	0.208529	0	1	1	gene_synonym=yhaJ_2; gene_synonym=yhaJ_2; HTH-type transcriptional regulator YhaJ;
KIMDJLCH_01196	3739.78	-0.250935	0.419213	0	1	1	gene_hypothetical=protein; hypothetical protein
KIMDJLCH_01197	1138.96	-0.918249	0.234539	0	1	1	gene_hypothetical=protein; hypothetical protein
KIMDJLCH_01198	2785	-0.0634139	0.390338	0	1	1	gene_hypothetical=protein; hypothetical protein
KIMDJLCH_01199	3862.03	-1.0958	0.303297	-0.315875	0.752097	1	gene_hypothetical=protein; hypothetical protein
KIMDJLCH_01200	2020.34	-0.756817	0.332914	0	1	1	gene_hypothetical=protein; hypothetical protein
KIMDJLCH_01201	4656.98	-0.144982	0.296406	0	1	1	gene_synonym=cmoB; gene_synonym=cmoB; tRNA U34 carboxymethyltransferase;
KIMDJLCH_01202	4192.78	-0.384479	0.244053	0	1	1	gene_synonym=cmoA; gene_synonym=cmoA; Carboxy-S-adenosyl-L-methionine synthase;
KIMDJLCH_01203	3551.07	-0.821609	0.187518	0	1	1	gene_synonym=mltF_2; gene_synonym=mltF_2; Membrane-bound lytic murein transglycosylase F;
KIMDJLCH_01204	8915.82	-0.03694	0.28888	0	1	1	gene_synonym=aspS; gene_synonym=aspS; Aspartate--tRNA ligase; ec=ec:6.1.1.12
KIMDJLCH_01205	1213.22	0.022097	0.23824	0	1	1	gene_synonym=yebC; gene_synonym=yebC; putative transcriptional regulatory protein YebC;
KIMDJLCH_01206	748.103	0.150157	0.225676	0	1	1	gene_synonym=ruvC; gene_synonym=ruvC; Crossover junction endodeoxyribonuclease RuvC; ec=ec:3.1.22.4
KIMDJLCH_01207	764.196	-0.154164	0.256031	0	1	1	gene_synonym=ruvA; gene_synonym=ruvA; Holliday junction ATP-dependent DNA helicase RuvA; ec=ec:3.6.4.12
KIMDJLCH_01208	1198.85	0.243866	0.257677	0	1	1	gene_synonym=ruvB; gene_synonym=ruvB; Holliday junction ATP-dependent DNA helicase RuvB; ec=ec:3.6.4.12
KIMDJLCH_01209	2845.06	-0.377964	0.439712	0	1	1	gene_synonym=gloA_1; gene_synonym=gloA_1; Lactoylglutathione lyase; ec=ec:4.4.1.5
KIMDJLCH_01210	388.118	1.36188	0.440641	0.821256	0.411501	1	gene_hypothetical=protein; hypothetical protein
KIMDJLCH_01211	1655.62	3.46717	0.348941	7.07045	1.54427e-12	5.37707e-11	gene_putative=oxidoreductase; putative oxidoreductase
KIMDJLCH_01212	741.682	3.88795	0.409535	7.05178	1.76642e-12	6.05948e-11	gene_synonym=yhfK_1; gene_synonym=yhfK_1; putative sugar epimerase YhfK;
KIMDJLCH_01213	1146.85	3.91098	0.361219	8.05876	7.70704e-16	3.46518e-14	gene_synonym=gabD1_1; gene_synonym=gabD1_1; Succinate-semialdehyde dehydrogenase %5BNADP%28%2B%29%5D 1; ec=ec:1.2.1.79
KIMDJLCH_01214	594.922	-0.887144	0.247959	0	1	1	gene_synonym=mscS_1; gene_synonym=mscS_1; Small-conductance mechanosensitive channel;
KIMDJLCH_01215	345.098	-0.783564	0.302809	0	1	1	gene_hypothetical=protein; hypothetical protein
KIMDJLCH_01216	1026.42	-0.712588	0.313382	0	1	1	gene_synonym=nth; gene_synonym=nth; Endonuclease III; ec=ec:4.2.99.18
KIMDJLCH_01217	985.46	-1.02164	0.291491	-0.0742339	0.940824	1	gene_synonym=rnfE; gene_synonym=rnfE; Ion-translocating oxidoreductase complex subunit E;
KIMDJLCH_01218	653.74	-0.958651	0.33686	0	1	1	gene_synonym=rnfG; gene_synonym=rnfG; Ion-translocating oxidoreductase complex subunit G;
KIMDJLCH_01219	1206.26	0.150778	0.242675	0	1	1	gene_synonym=rsxD; gene_synonym=rsxD; Ion-translocating oxidoreductase complex subunit D;
KIMDJLCH_01220	1882.14	0.0544038	0.238377	0	1	1	gene_synonym=rsxC; gene_synonym=rsxC; Ion-translocating oxidoreductase complex subunit C;
KIMDJLCH_01221	1399.01	-0.20676	0.323441	0	1	1	gene_synonym=rnfB; gene_synonym=rnfB; Ion-translocating oxidoreductase complex subunit B;
KIMDJLCH_01222	1721.91	-0.111836	0.357655	0	1	1	gene_synonym=rnfA; gene_synonym=rnfA; Ion-translocating oxidoreductase complex subunit A;
KIMDJLCH_01223	3222.96	-1.30964	0.175497	-1.76434	0.0776744	0.548824	gene_hypothetical=protein; hypothetical protein
KIMDJLCH_01229	2544	-1.26815	0.250225	-1.07163	0.283887	1	gene_synonym=uvrB_1; gene_synonym=uvrB_1; UvrABC system protein B;
KIMDJLCH_01230	1998.85	0.680508	0.314019	0	1	1	gene_hypothetical=protein; hypothetical protein
KIMDJLCH_01231	10259	-0.0364356	0.258205	0	1	1	gene_synonym=asnS; gene_synonym=asnS; Asparagine--tRNA ligase; ec=ec:6.1.1.22
KIMDJLCH_01232	706.367	-0.594524	0.40317	0	1	1	gene_hypothetical=protein; hypothetical protein
KIMDJLCH_01233	327.149	-0.113083	0.218833	0	1	1	gene_synonym=nudL; gene_synonym=nudL; putative Nudix hydrolase NudL;
KIMDJLCH_01234	10540.1	6.07983	0.442619	11.4768	1.72639e-30	1.70105e-28	gene_hypothetical=protein; hypothetical protein
KIMDJLCH_01235	7469.12	5.63079	0.508016	9.11544	7.83543e-20	4.26893e-18	gene_synonym=glgB; gene_synonym=glgB; 1%2C4-alpha-glucan branching enzyme GlgB; ec=ec:2.4.1.18
KIMDJLCH_01236	5432.65	4.63414	0.535067	6.79193	1.10643e-11	3.37096e-10	gene_synonym=glgX_1; gene_synonym=glgX_1; Glycogen operon protein GlgX;
KIMDJLCH_01237	10304.4	5.59023	0.426638	10.7591	5.37098e-27	4.69302e-25	gene_synonym=malP; gene_synonym=malP; Maltodextrin phosphorylase; ec=ec:2.4.1.1
KIMDJLCH_01238	9560.83	6.10587	0.625996	8.15639	3.45175e-16	1.59851e-14	gene_synonym=glgC; gene_synonym=glgC; Glucose-1-phosphate adenylyltransferase; ec=ec:2.7.7.27
KIMDJLCH_01239	5708.74	4.6298	0.386713	9.38629	6.21525e-21	3.73151e-19	gene_synonym=glgA; gene_synonym=glgA; Glycogen synthase; ec=ec:2.4.1.21
KIMDJLCH_01240	1715.09	1.45208	0.299014	1.5119	0.13056	0.815528	gene_synonym=btuB_3; gene_synonym=btuB_3; Vitamin B12 transporter BtuB;
KIMDJLCH_01241	2064.93	-0.461847	0.246724	0	1	1	gene_synonym=pgcA; gene_synonym=pgcA; Phosphoglucomutase; ec=ec:5.4.2.2
KIMDJLCH_01242	301.539	0.707854	0.386339	0	1	1	gene_synonym=yfcG_2; gene_synonym=yfcG_2; Disulfide-bond oxidoreductase YfcG;
KIMDJLCH_01243	1059.97	-0.390486	0.26225	0	1	1	gene_synonym=pabB; gene_synonym=pabB; Aminodeoxychorismate synthase component 1; ec=ec:2.6.1.85
KIMDJLCH_01244	8447.45	-0.0860886	0.319629	0	1	1	gene_synonym=fumA; gene_synonym=fumA; Fumarate hydratase class I%2C aerobic; ec=ec:4.2.1.2
KIMDJLCH_01245	8145.63	-0.00177285	0.289139	0	1	1	gene_synonym=dpp5; gene_synonym=dpp5; Dipeptidyl-peptidase 5;
KIMDJLCH_01246	8835.73	-1.097	0.248447	-0.390423	0.696224	1	gene_hypothetical=protein; hypothetical protein
KIMDJLCH_01248	2543.45	0.371618	0.360109	0	1	1	gene_synonym=rhlE_2; gene_synonym=rhlE_2; ATP-dependent RNA helicase RhlE; ec=ec:3.6.4.13
KIMDJLCH_01249	514.863	0.810803	0.389679	0	1	1	gene_synonym=yegS_1; gene_synonym=yegS_1; Lipid kinase YegS;
KIMDJLCH_01250	1095.18	0.425631	0.287296	0	1	1	gene_hypothetical=protein; hypothetical protein
KIMDJLCH_01251	7251.3	-3.823	0.424502	-6.65014	2.92814e-11	8.74853e-10	gene_synonym=rssB_1; gene_synonym=rssB_1; Regulator of RpoS;
KIMDJLCH_01252	11721.4	-0.470715	0.258991	0	1	1	gene_hypothetical=protein; hypothetical protein
KIMDJLCH_01253	1918.82	-0.879062	0.263823	0	1	1	gene_hypothetical=protein; hypothetical protein
KIMDJLCH_01254	945.931	-0.342236	0.326854	0	1	1	gene_hypothetical=protein; hypothetical protein
KIMDJLCH_01255	1444.27	-0.565072	0.387277	0	1	1	gene_synonym=ansA; gene_synonym=ansA; L-asparaginase 1; ec=ec:3.5.1.1
KIMDJLCH_01256	3846.33	-0.171055	0.29764	0	1	1	gene_synonym=sppA; gene_synonym=sppA; Protease 4;
KIMDJLCH_01257	2044.85	0.975329	0.33076	0	1	1	gene_synonym=fadH_1; gene_synonym=fadH_1; 2%2C4-dienoyl-CoA reductase; ec=ec:1.3.1.34
KIMDJLCH_01258	1231.54	0.253877	0.251328	0	1	1	gene_synonym=yghU; gene_synonym=yghU; Disulfide-bond oxidoreductase YghU;
KIMDJLCH_01259	649.506	0.27741	0.279698	0	1	1	gene_synonym=hdl IVa; gene_synonym=hdl IVa; %28S%29-2-haloacid dehalogenase 4A; ec=ec:3.8.1.2
KIMDJLCH_01260	380.833	-1.29018	0.370911	-0.782356	0.434005	1	gene_hypothetical=protein; hypothetical protein
KIMDJLCH_01261	3321.69	-3.63715	0.409528	-6.43948	1.19887e-10	3.26585e-09	gene_hypothetical=protein; hypothetical protein
KIMDJLCH_01262	687.041	-0.291245	0.308504	0	1	1	gene_hypothetical=protein; hypothetical protein
KIMDJLCH_01263	1261.58	-0.264554	0.298373	0	1	1	gene_hypothetical=protein; hypothetical protein
KIMDJLCH_01264	980.715	-0.716219	0.198321	0	1	1	gene_hypothetical=protein; hypothetical protein
KIMDJLCH_01265	242.176	-0.758866	0.350203	0	1	1	gene_hypothetical=protein; hypothetical protein
KIMDJLCH_01266	535.035	-1.51697	0.323096	-1.60005	0.109588	0.714794	gene_hypothetical=protein; hypothetical protein
KIMDJLCH_01267	3147.09	-1.38746	0.464447	-0.834235	0.404149	1	gene_synonym=nrdB; gene_synonym=nrdB; Ribonucleoside-diphosphate reductase 1 subunit beta; ec=ec:1.17.4.1
KIMDJLCH_01268	9717.68	-0.875551	0.467754	0	1	1	gene_synonym=nrdA; gene_synonym=nrdA; Ribonucleoside-diphosphate reductase 1 subunit alpha; ec=ec:1.17.4.1
KIMDJLCH_01269	28.7193	-1.05517	0.522565	-0.10557	0.915923	1	gene_hypothetical=protein; hypothetical protein
KIMDJLCH_01270	569.83	-0.379602	0.314014	0	1	1	gene_synonym=mupP_1; gene_synonym=mupP_1; N-acetylmuramic acid 6-phosphate phosphatase; ec=ec:3.1.3.105
KIMDJLCH_01271	1494.42	-0.428928	0.269802	0	1	1	gene_synonym=ubiG; gene_synonym=ubiG; Ubiquinone biosynthesis O-methyltransferase; ec=ec:2.1.1.222
KIMDJLCH_01272	21620	-0.843694	0.408341	0	1	1	gene_synonym=gyrA; gene_synonym=gyrA; DNA gyrase subunit A;
KIMDJLCH_01273	2874.05	-0.315156	0.208785	0	1	1	gene_synonym=serC; gene_synonym=serC; Phosphoserine aminotransferase; ec=ec:2.6.1.52
KIMDJLCH_01274	649.985	2.84774	0.337004	5.48283	4.18581e-08	8.89196e-07	gene_synonym=sfmM2; gene_synonym=sfmM2; L-tyrosine C%283%29-methyltransferase; ec=ec:2.1.1.304
KIMDJLCH_01275	790.203	3.39674	0.257709	9.3002	1.40179e-20	7.91671e-19	gene_synonym=sdaC_2; gene_synonym=sdaC_2; Serine transporter;
KIMDJLCH_01276	10.2592	0.473955	0.566301	0	1	1	gene_hypothetical=protein; hypothetical protein
KIMDJLCH_01277	2516.01	-0.0373656	0.26924	0	1	1	gene_synonym=aspC_1; gene_synonym=aspC_1; Aspartate aminotransferase; ec=ec:2.6.1.1
KIMDJLCH_01278	509.937	-0.459665	0.233938	0	1	1	gene_transposase=ISSpu10; IS5 family transposase ISSpu10
KIMDJLCH_01279	1812.92	0.237943	0.242103	0	1	1	gene_synonym=aroA; gene_synonym=aroA; 3-phosphoshikimate 1-carboxyvinyltransferase; ec=ec:2.5.1.19
KIMDJLCH_01280	24235.1	-1.148	0.409355	-0.361555	0.717684	1	gene_synonym=cmk; gene_synonym=cmk; Cytidylate kinase; ec=ec:2.7.4.25
KIMDJLCH_01281	191972	-0.621294	0.44182	0	1	1	gene_synonym=rpsA; gene_synonym=rpsA; 30S ribosomal protein S1;
KIMDJLCH_01282	20540.3	-2.26493	0.431232	-2.9333	0.00335375	0.0349803	gene_synonym=ihfB; gene_synonym=ihfB; Integration host factor subunit beta;
KIMDJLCH_01283	2168.06	-0.924649	0.372267	0	1	1	gene_synonym=lapA; gene_synonym=lapA; Lipopolysaccharide assembly protein A;
KIMDJLCH_01284	2365.8	-0.268877	0.303138	0	1	1	gene_synonym=lapB; gene_synonym=lapB; Lipopolysaccharide assembly protein B;
KIMDJLCH_01285	1853.37	-0.278501	0.365055	0	1	1	gene_synonym=pyrF; gene_synonym=pyrF; Orotidine 5%27-phosphate decarboxylase; ec=ec:4.1.1.23
KIMDJLCH_01286	1728.46	-0.53064	0.310111	0	1	1	gene_synonym=fadH_2; gene_synonym=fadH_2; putative 2%2C4-dienoyl-CoA reductase; ec=ec:1.3.1.34
KIMDJLCH_01287	841.419	-1.65805	0.315828	-2.08358	0.037198	0.295986	gene_hypothetical=protein; hypothetical protein
KIMDJLCH_01288	390.898	0.090246	0.231143	0	1	1	gene_hypothetical=protein; hypothetical protein
KIMDJLCH_01289	3404.69	0.585313	0.319139	0	1	1	gene_synonym=dmdC_1; gene_synonym=dmdC_1; 3-methylmercaptopropionyl-CoA dehydrogenase;
KIMDJLCH_01290	690.637	1.82943	0.451271	1.83799	0.0660641	0.47729	gene_hypothetical=protein; hypothetical protein
KIMDJLCH_01291	698.132	2.37267	0.269778	5.08812	3.61624e-07	7.09611e-06	gene_synonym=hypA; gene_synonym=hypA; Hydrogenase/urease maturation factor HypA;
KIMDJLCH_01292	2649.32	4.10287	0.243834	12.7253	4.27707e-37	6.18972e-35	gene_synonym=hypE; gene_synonym=hypE; Carbamoyl dehydratase HypE;
KIMDJLCH_01293	6059.81	4.66668	0.289973	12.6449	1.19344e-36	1.62554e-34	gene_synonym=hypD; gene_synonym=hypD; Hydrogenase maturation factor HypD;
KIMDJLCH_01294	806.975	3.55649	0.404706	6.31689	2.66878e-10	7.144e-09	gene_synonym=hybG; gene_synonym=hybG; Hydrogenase maturation factor HybG;
KIMDJLCH_01295	2559.26	3.63949	0.399362	6.60927	3.86223e-11	1.13924e-09	gene_synonym=hypB; gene_synonym=hypB; Hydrogenase/urease maturation factor HypB;
KIMDJLCH_01296	2398.19	2.32888	0.492042	2.70074	0.00691864	0.0673114	gene_synonym=hypF; gene_synonym=hypF; Carbamoyltransferase HypF;
KIMDJLCH_01297	5464.94	2.79141	0.487929	3.67146	0.000241166	0.00325609	gene_hypothetical=protein; hypothetical protein
KIMDJLCH_01298	1977.08	3.23763	0.5045	4.43535	9.1923e-06	0.000152579	gene_synonym=hybD; gene_synonym=hybD; Hydrogenase 2 maturation protease;
KIMDJLCH_01299	13035.6	3.57267	0.509076	5.0536	4.33562e-07	8.43623e-06	gene_synonym=hydC; gene_synonym=hydC; Quinone-reactive Ni/Fe-hydrogenase B-type cytochrome subunit;
KIMDJLCH_01300	19990.4	4.81491	0.307133	12.421	2.0097e-35	2.51538e-33	gene_synonym=hydB; gene_synonym=hydB; Quinone-reactive Ni/Fe-hydrogenase large chain; ec=ec:1.12.5.1
KIMDJLCH_01301	11456.3	4.75585	0.248417	15.1191	1.21138e-51	2.67138e-49	gene_synonym=hydA; gene_synonym=hydA; Quinone-reactive Ni/Fe-hydrogenase small chain; ec=ec:1.12.5.1
KIMDJLCH_01302	176.394	0.898569	0.322218	0	1	1	gene_hypothetical=protein; hypothetical protein
KIMDJLCH_01303	944.548	0.0802757	0.370063	0	1	1	gene_hypothetical=protein; hypothetical protein
KIMDJLCH_01304	187.89	-0.0153011	0.24713	0	1	1	gene_hypothetical=protein; hypothetical protein
KIMDJLCH_01305	315.057	0.753683	0.297338	0	1	1	gene_synonym=nemA_2; gene_synonym=nemA_2; N-ethylmaleimide reductase;
KIMDJLCH_01306	70.0433	1.65537	0.360142	1.81977	0.0687946	0.494702	gene_synonym=gloA_2; gene_synonym=gloA_2; Lactoylglutathione lyase; ec=ec:4.4.1.5
KIMDJLCH_01307	1581.92	-1.10543	0.303417	-0.347476	0.728234	1	gene_synonym=bluF; gene_synonym=bluF; Blue light- and temperature-regulated antirepressor BluF;
KIMDJLCH_01308	483.972	-0.968224	0.366739	0	1	1	gene_synonym=hcaB_1; gene_synonym=hcaB_1; 3-phenylpropionate-dihydrodiol/cinnamic acid-dihydrodiol dehydrogenase; ec=ec:1.3.1.87
KIMDJLCH_01309	689.108	0.0197267	0.3865	0	1	1	gene_hypothetical=protein; hypothetical protein
KIMDJLCH_01310	125.427	-0.311998	0.290323	0	1	1	gene_hypothetical=protein; hypothetical protein
KIMDJLCH_01311	632.263	-0.00134622	0.224684	0	1	1	gene_hypothetical=protein; hypothetical protein
KIMDJLCH_01312	254.459	0.593731	0.31964	0	1	1	gene_synonym=hutI_1; gene_synonym=hutI_1; Imidazolonepropionase; ec=ec:3.5.2.7
KIMDJLCH_01313	1232.5	-0.602835	0.236706	0	1	1	gene_synonym=uvrB_2; gene_synonym=uvrB_2; UvrABC system protein B;
KIMDJLCH_01314	558.575	-0.252467	0.234883	0	1	1	gene_hypothetical=protein; hypothetical protein
KIMDJLCH_01315	338.346	0.142292	0.321007	0	1	1	gene_hypothetical=protein; hypothetical protein
KIMDJLCH_01316	3395.15	0.00447786	0.353382	0	1	1	gene_hypothetical=protein; hypothetical protein
KIMDJLCH_01317	407.619	0.0138468	0.341681	0	1	1	gene_hypothetical=protein; hypothetical protein
KIMDJLCH_01318	463.838	-0.819802	0.254678	0	1	1	gene_hypothetical=protein; hypothetical protein
KIMDJLCH_01319	549.31	0.0489597	0.291926	0	1	1	gene_synonym=phoP_2; gene_synonym=phoP_2; Alkaline phosphatase synthesis transcriptional regulatory protein PhoP;
KIMDJLCH_01320	2952.81	-0.435963	0.263748	0	1	1	gene_synonym=rcsC_2; gene_synonym=rcsC_2; Sensor histidine kinase RcsC; ec=ec:2.7.13.3
KIMDJLCH_01321	42.7813	1.07521	2.1294	0.0353218	0.971823	1	gene_hypothetical=protein; hypothetical protein
KIMDJLCH_01322	1338.86	-1.13677	0.223327	-0.612442	0.540245	1	gene_synonym=garR_2; gene_synonym=garR_2; 2-hydroxy-3-oxopropionate reductase; ec=ec:1.1.1.60
KIMDJLCH_01323	625.35	0.770199	0.219814	0	1	1	gene_hypothetical=protein; hypothetical protein
KIMDJLCH_01324	1814.6	-0.963266	0.248096	0	1	1	gene_hypothetical=protein; hypothetical protein
KIMDJLCH_01325	4059.34	-1.12377	0.300138	-0.412363	0.680074	1	gene_synonym=ybiT_2; gene_synonym=ybiT_2; putative ABC transporter ATP-binding protein YbiT;
KIMDJLCH_01326	209.059	0.493097	0.283356	0	1	1	gene_hypothetical=protein; hypothetical protein
KIMDJLCH_01327	457.484	-0.625752	0.239694	0	1	1	gene_synonym=mhpD; gene_synonym=mhpD; 2-keto-4-pentenoate hydratase; ec=ec:4.2.1.80
KIMDJLCH_01328	783.618	-0.271534	0.261007	0	1	1	gene_synonym=mltF_3; gene_synonym=mltF_3; Membrane-bound lytic murein transglycosylase F;
KIMDJLCH_01329	268.592	1.23751	0.314795	0.754488	0.450556	1	gene_synonym=mmuM; gene_synonym=mmuM; Homocysteine S-methyltransferase; ec=ec:2.1.1.10
KIMDJLCH_01330	3760.55	1.94294	0.253126	3.72519	0.000195166	0.00269796	gene_synonym=yhdG; gene_synonym=yhdG; putative amino acid permease YhdG;
KIMDJLCH_01331	728.887	1.01254	0.251059	0.0499564	0.960157	1	gene_synonym=eutC; gene_synonym=eutC; Ethanolamine ammonia-lyase light chain; ec=ec:4.3.1.7
KIMDJLCH_01332	2007.96	0.248991	0.210174	0	1	1	gene_synonym=eutB; gene_synonym=eutB; Ethanolamine ammonia-lyase heavy chain; ec=ec:4.3.1.7
KIMDJLCH_01333	108.694	0.712615	0.298025	0	1	1	gene_hypothetical=protein; hypothetical protein
KIMDJLCH_01334	945.192	1.16806	0.349593	0.480716	0.630718	1	gene_hypothetical=protein; hypothetical protein
KIMDJLCH_01335	442.162	-0.561266	0.379929	0	1	1	gene_synonym=dctB_1; gene_synonym=dctB_1; C4-dicarboxylate transport sensor protein DctB; ec=ec:2.7.13.3
KIMDJLCH_01336	636.692	-0.133184	0.400212	0	1	1	gene_hypothetical=protein; hypothetical protein
KIMDJLCH_01337	160.674	0.572439	0.332328	0	1	1	gene_synonym=spo0A; gene_synonym=spo0A; Stage 0 sporulation protein A;
KIMDJLCH_01338	430.197	1.32457	0.407867	0.795765	0.426169	1	gene_hypothetical=protein; hypothetical protein
KIMDJLCH_01339	519.099	0.316676	0.355753	0	1	1	gene_synonym=rcsC_3; gene_synonym=rcsC_3; Sensor histidine kinase RcsC; ec=ec:2.7.13.3
KIMDJLCH_01340	360.352	-0.277144	0.32847	0	1	1	gene_synonym=rcsC_4; gene_synonym=rcsC_4; Sensor histidine kinase RcsC; ec=ec:2.7.13.3
KIMDJLCH_01341	548.853	-0.652266	0.253814	0	1	1	gene_transposase=ISSpu10; IS5 family transposase ISSpu10
KIMDJLCH_01342	550.458	-0.114449	0.218876	0	1	1	gene_hypothetical=protein; hypothetical protein
KIMDJLCH_01343	322.061	0.51741	0.262352	0	1	1	gene_synonym=rssB_2; gene_synonym=rssB_2; Regulator of RpoS;
KIMDJLCH_01344	797.142	-0.0204059	0.262823	0	1	1	gene_synonym=rssB_3; gene_synonym=rssB_3; Regulator of RpoS;
KIMDJLCH_01345	1657.4	-0.0257751	0.383023	0	1	1	gene_synonym=rssB_4; gene_synonym=rssB_4; Regulator of RpoS;
KIMDJLCH_01346	1391.79	-0.364583	0.371543	0	1	1	gene_hypothetical=protein; hypothetical protein
KIMDJLCH_01347	761.354	-0.715986	0.279483	0	1	1	gene_synonym=pcpR_2; gene_synonym=pcpR_2; PCP degradation transcriptional activation protein;
KIMDJLCH_01348	81.5107	1.37026	0.302342	1.22465	0.220706	1	gene_hypothetical=protein; hypothetical protein
KIMDJLCH_01349	180.314	1.0464	0.391998	0.118379	0.905767	1	gene_synonym=fabG_2; gene_synonym=fabG_2; 3-oxoacyl-%5Bacyl-carrier-protein%5D reductase; ec=ec:1.1.1.100
KIMDJLCH_01350	126.118	0.904285	0.286605	0	1	1	gene_NADH=oxidase; NADH oxidase
KIMDJLCH_01351	190.814	0.784615	0.239647	0	1	1	gene_synonym=acrC_2; gene_synonym=acrC_2; Acryloyl-CoA reductase %28NADH%29; ec=ec:1.3.1.95
KIMDJLCH_01352	112.108	0.760425	0.485669	0	1	1	gene_hypothetical=protein; hypothetical protein
KIMDJLCH_01353	142.865	0.792416	0.32664	0	1	1	gene_synonym=lvr; gene_synonym=lvr; Levodione reductase;
KIMDJLCH_01354	229.036	0.842494	0.358873	0	1	1	gene_synonym=dmdC_2; gene_synonym=dmdC_2; 3-methylmercaptopropionyl-CoA dehydrogenase;
KIMDJLCH_01355	72.9928	1.58719	0.388489	1.51147	0.130668	0.815528	gene_CoA=hydratase 1; putative enoyl-CoA hydratase 1
KIMDJLCH_01356	453.836	0.0530442	0.275786	0	1	1	gene_dehydrogenase=reductase; Putative short-chain type dehydrogenase/reductase
KIMDJLCH_01357	726.779	0.669334	0.26206	0	1	1	gene_synonym=fadA_1; gene_synonym=fadA_1; 3-ketoacyl-CoA thiolase; ec=ec:2.3.1.16
KIMDJLCH_01358	805.945	0.838549	0.278085	0	1	1	gene_synonym=fadD_2; gene_synonym=fadD_2; Long-chain-fatty-acid--CoA ligase; ec=ec:6.2.1.3
KIMDJLCH_01359	324.36	-0.24691	0.333437	0	1	1	gene_hypothetical=protein; hypothetical protein
KIMDJLCH_01360	1156.06	-0.129877	0.302718	0	1	1	gene_synonym=curA_1; gene_synonym=curA_1; NADPH-dependent curcumin reductase;
KIMDJLCH_01361	817.287	-0.32864	0.223058	0	1	1	gene_synonym=fdhF_1; gene_synonym=fdhF_1; Formate dehydrogenase H; ec=ec:1.17.1.9
KIMDJLCH_01362	781.002	-0.638117	0.350524	0	1	1	gene_hypothetical=protein; hypothetical protein
KIMDJLCH_01363	623.017	-0.916647	0.311364	0	1	1	gene_hypothetical=protein; hypothetical protein
KIMDJLCH_01364	1048.09	0.387811	0.279986	0	1	1	gene_synonym=dhmA_1; gene_synonym=dhmA_1; Haloalkane dehalogenase; ec=ec:3.8.1.5
KIMDJLCH_01365	594.697	0.289868	0.206881	0	1	1	gene_hypothetical=protein; hypothetical protein
KIMDJLCH_01366	234.16	0.0045637	0.687564	0	1	1	gene_hypothetical=protein; hypothetical protein
KIMDJLCH_01367	29.1406	0.87823	0.525143	0	1	1	gene_hypothetical=protein; hypothetical protein
KIMDJLCH_01368	13.2693	0.741426	0.689908	0	1	1	gene_hypothetical=protein; hypothetical protein
KIMDJLCH_01369	122.391	-0.755522	0.249794	0	1	1	gene_hypothetical=protein; hypothetical protein
KIMDJLCH_01370	105.853	-0.0249975	0.264162	0	1	1	gene_hypothetical=protein; hypothetical protein
KIMDJLCH_01371	65.2067	-0.150431	0.423456	0	1	1	gene_hypothetical=protein; hypothetical protein
KIMDJLCH_01372	184.78	-0.453773	0.441715	0	1	1	gene_hypothetical=protein; hypothetical protein
KIMDJLCH_01373	91.0673	-0.262922	0.30376	0	1	1	gene_hypothetical=protein; hypothetical protein
KIMDJLCH_01374	492.69	0.4299	0.26332	0	1	1	gene_hypothetical=protein; hypothetical protein
KIMDJLCH_01375	212.811	0.0660098	0.369574	0	1	1	gene_hypothetical=protein; hypothetical protein
KIMDJLCH_01376	567.004	0.620009	0.361257	0	1	1	gene_synonym=crt_2; gene_synonym=crt_2; Short-chain-enoyl-CoA hydratase; ec=ec:4.2.1.150
KIMDJLCH_01377	566.084	0.247557	0.264188	0	1	1	gene_synonym=fadJ_2; gene_synonym=fadJ_2; Fatty acid oxidation complex subunit alpha; ec=ec:5.1.2.3
KIMDJLCH_01378	100.586	0.969468	0.33803	0	1	1	gene_synonym=panS; gene_synonym=panS; Pantothenate precursors transporter PanS;
KIMDJLCH_01379	200.009	0.466831	0.343906	0	1	1	gene_hypothetical=protein; hypothetical protein
KIMDJLCH_01380	154.473	0.678081	0.304582	0	1	1	gene_synonym=ephB; gene_synonym=ephB; Epoxide hydrolase B; ec=ec:3.3.2.10
KIMDJLCH_01381	86.9213	1.54509	0.322913	1.68802	0.0914064	0.621463	gene_synonym=nfnB; gene_synonym=nfnB; Nitroreductase NfnB;
KIMDJLCH_01382	279.158	1.42633	0.278962	1.52828	0.126443	0.795597	gene_synonym=btuB_4; gene_synonym=btuB_4; Vitamin B12 transporter BtuB;
KIMDJLCH_01383	852.924	1.62214	0.255869	2.43148	0.0150371	0.133149	gene_synonym=dmdC_3; gene_synonym=dmdC_3; 3-methylmercaptopropionyl-CoA dehydrogenase;
KIMDJLCH_01384	1940.02	0.360948	0.380701	0	1	1	gene_hypothetical=protein; hypothetical protein
KIMDJLCH_01385	481.349	-1.91061	0.263461	-3.45634	0.000547562	0.00681656	gene_hypothetical=protein; hypothetical protein
KIMDJLCH_01386	58.6248	0.656051	0.458069	0	1	1	gene_hypothetical=protein; hypothetical protein
KIMDJLCH_01387	83.8766	-0.57167	0.402324	0	1	1	gene_hypothetical=protein; hypothetical protein
KIMDJLCH_01388	156.036	-0.881594	0.331919	0	1	1	gene_hypothetical=protein; hypothetical protein
KIMDJLCH_01389	354.951	-0.0467768	0.263976	0	1	1	gene_synonym=nhaA_2; gene_synonym=nhaA_2; Na%28%2B%29/H%28%2B%29 antiporter NhaA;
KIMDJLCH_01390	367.002	2.9865	0.4372	4.54369	5.52785e-06	9.51654e-05	gene_synonym=yqhD_1; gene_synonym=yqhD_1; Alcohol dehydrogenase YqhD;
KIMDJLCH_01391	288.847	2.79716	0.341836	5.25739	1.4611e-07	2.95475e-06	gene_synonym=curA_2; gene_synonym=curA_2; NADPH-dependent curcumin reductase;
KIMDJLCH_01392	812.502	1.76477	0.228901	3.34105	0.00083463	0.0100655	gene_synonym=gabD1_2; gene_synonym=gabD1_2; Succinate-semialdehyde dehydrogenase %5BNADP%28%2B%29%5D 1; ec=ec:1.2.1.79
KIMDJLCH_01393	14.112	0.0282846	0.544197	0	1	1	gene_synonym=ccpA; gene_synonym=ccpA; Catabolite control protein A;
KIMDJLCH_01394	757.631	-0.436954	0.383461	0	1	1	gene_hypothetical=protein; hypothetical protein
KIMDJLCH_01397	1217.07	-0.295671	0.210502	0	1	1	gene_synonym=mdtK; gene_synonym=mdtK; Multidrug resistance protein MdtK;
KIMDJLCH_01398	1015.35	-0.830828	0.247053	0	1	1	gene_synonym=ribC; gene_synonym=ribC; Riboflavin synthase; ec=ec:2.5.1.9
KIMDJLCH_01399	75.1269	-0.753158	0.315304	0	1	1	gene_hypothetical=protein; hypothetical protein
KIMDJLCH_01400	35387.9	-1.09145	0.355117	-0.257516	0.796781	1	gene_synonym=thrS; gene_synonym=thrS; Threonine--tRNA ligase; ec=ec:6.1.1.3
KIMDJLCH_01401	109409	-0.822149	0.536359	0	1	1	gene_synonym=infC; gene_synonym=infC; Translation initiation factor IF-3;
KIMDJLCH_01402	25105.3	-1.67484	0.488719	-1.38084	0.167328	0.984477	gene_synonym=rpmI; gene_synonym=rpmI; 50S ribosomal protein L35;
KIMDJLCH_01403	46673.6	0.120343	0.467127	0	1	1	gene_synonym=rplT; gene_synonym=rplT; 50S ribosomal protein L20;
KIMDJLCH_01404	6906	1.86284	0.455556	1.89404	0.0582202	0.433469	gene_synonym=aspC_2; gene_synonym=aspC_2; Aspartate aminotransferase; ec=ec:2.6.1.1
KIMDJLCH_01405	2317.75	-0.531537	0.214296	0	1	1	gene_synonym=ybhK; gene_synonym=ybhK; Putative gluconeogenesis factor;
KIMDJLCH_01406	5195.98	-0.362936	0.319739	0	1	1	gene_hypothetical=protein; hypothetical protein
KIMDJLCH_01407	1605.54	-0.543831	0.39768	0	1	1	gene_hypothetical=protein; hypothetical protein
KIMDJLCH_01408	3535.21	-0.321809	0.341894	0	1	1	gene_synonym=ttcA; gene_synonym=ttcA; tRNA-cytidine%2832%29 2-sulfurtransferase;
KIMDJLCH_01409	10275.8	0.406847	0.431896	0	1	1	gene_synonym=uspE; gene_synonym=uspE; Universal stress protein E;
KIMDJLCH_01410	6062.19	-0.284529	0.449015	0	1	1	gene_synonym=fnr; gene_synonym=fnr; Fumarate and nitrate reduction regulatory protein;
KIMDJLCH_01411	1016.8	-0.601523	0.303329	0	1	1	gene_hypothetical=protein; hypothetical protein
KIMDJLCH_01412	543.656	-0.919835	0.323347	0	1	1	gene_hypothetical=protein; hypothetical protein
KIMDJLCH_01413	4322.52	-0.565147	0.22175	0	1	1	gene_synonym=copA_1; gene_synonym=copA_1; Copper-exporting P-type ATPase; ec=ec:7.2.2.8
KIMDJLCH_01414	3795.57	-1.08912	0.261749	-0.340484	0.733492	1	gene_hypothetical=protein; hypothetical protein
KIMDJLCH_01415	17231.7	-0.982542	0.415284	0	1	1	gene_synonym=ccoP2; gene_synonym=ccoP2; Cbb3-type cytochrome c oxidase subunit CcoP2;
KIMDJLCH_01416	2496.36	-1.17501	0.373631	-0.4684	0.639499	1	gene_hypothetical=protein; hypothetical protein
KIMDJLCH_01417	17352.6	-0.236616	0.369396	0	1	1	gene_hypothetical=protein; hypothetical protein
KIMDJLCH_01418	65346.7	1.12159	0.406202	0.299345	0.764677	1	gene_synonym=ccoN1; gene_synonym=ccoN1; Cbb3-type cytochrome c oxidase subunit CcoN1; ec=ec:1.9.3.1
KIMDJLCH_01419	272.841	-2.0587	0.30368	-3.48622	0.000489896	0.00619865	gene_hypothetical=protein; hypothetical protein
KIMDJLCH_01420	391.13	-2.09427	0.265447	-4.12237	3.74989e-05	0.000573127	gene_hypothetical=protein; hypothetical protein
KIMDJLCH_01421	1444.95	-3.84315	0.344291	-8.25798	1.48158e-16	7.00124e-15	gene_hypothetical=protein; hypothetical protein
KIMDJLCH_01422	1622.22	-2.16085	0.282003	-4.11645	3.84753e-05	0.000586116	gene_synonym=xerC_2; gene_synonym=xerC_2; Tyrosine recombinase XerC;
KIMDJLCH_01423	167.204	-0.647875	0.266164	0	1	1	gene_hypothetical=protein; hypothetical protein
KIMDJLCH_01424	362.721	-0.430197	0.299021	0	1	1	gene_hypothetical=protein; hypothetical protein
KIMDJLCH_01425	747.175	-0.583614	0.290322	0	1	1	gene_hypothetical=protein; hypothetical protein
KIMDJLCH_01426	454.391	-0.794149	0.296346	0	1	1	gene_hypothetical=protein; hypothetical protein
KIMDJLCH_01427	237.925	-1.08651	0.354348	-0.244145	0.807118	1	gene_hypothetical=protein; hypothetical protein
KIMDJLCH_01428	690.96	-0.529149	0.235379	0	1	1	gene_hypothetical=protein; hypothetical protein
KIMDJLCH_01429	634.203	0.207255	0.248404	0	1	1	gene_hypothetical=protein; hypothetical protein
KIMDJLCH_01430	638.684	0.0544453	0.247128	0	1	1	gene_M=protein; putative type I restriction enzymeP M protein
KIMDJLCH_01431	825.084	0.19406	0.267349	0	1	1	gene_hypothetical=protein; hypothetical protein
KIMDJLCH_01432	647.849	-0.926334	0.262774	0	1	1	gene_hypothetical=protein; hypothetical protein
KIMDJLCH_01433	538.79	-1.46826	0.278277	-1.6827	0.0924325	0.625811	gene_hypothetical=protein; hypothetical protein
KIMDJLCH_01434	640.058	1.87577	0.255203	3.43165	0.000599917	0.00742839	gene_synonym=ydaP; gene_synonym=ydaP; Putative thiamine pyrophosphate-containing protein YdaP;
KIMDJLCH_01435	65.9282	1.18356	0.331611	0.553553	0.579885	1	gene_hypothetical=protein; hypothetical protein
KIMDJLCH_01436	432.203	-0.0924225	0.279878	0	1	1	gene_hypothetical=protein; hypothetical protein
KIMDJLCH_01437	101.859	0.024819	0.334903	0	1	1	gene_hypothetical=protein; hypothetical protein
KIMDJLCH_01438	251.996	0.356653	0.325735	0	1	1	gene_synonym=nhaA_3; gene_synonym=nhaA_3; Na%28%2B%29/H%28%2B%29 antiporter NhaA;
KIMDJLCH_01439	1008.97	-0.436411	0.249711	0	1	1	gene_transposase=ISVa15; IS630 family transposase ISVa15
KIMDJLCH_01440	66.9248	0.498543	0.435592	0	1	1	gene_synonym=nhaA_4; gene_synonym=nhaA_4; Na%28%2B%29/H%28%2B%29 antiporter NhaA;
KIMDJLCH_01441	1203.19	-0.078553	0.378838	0	1	1	gene_hypothetical=protein; hypothetical protein
KIMDJLCH_01442	561.237	0.880434	0.316282	0	1	1	gene_synonym=bepE_2; gene_synonym=bepE_2; Efflux pump membrane transporter BepE;
KIMDJLCH_01443	151.673	1.13991	0.396774	0.352623	0.724371	1	gene_synonym=mdtA_4; gene_synonym=mdtA_4; Multidrug resistance protein MdtA;
KIMDJLCH_01444	72.9484	0.854406	0.502462	0	1	1	gene_putative=protein; putative protein
KIMDJLCH_01445	1421.66	0.746714	0.272657	0	1	1	gene_synonym=putA_1; gene_synonym=putA_1; Bifunctional protein PutA;
KIMDJLCH_01446	206.102	-0.0151635	0.378135	0	1	1	gene_hypothetical=protein; hypothetical protein
KIMDJLCH_01447	23.3157	1.04119	1.80097	0.0228713	0.981753	1	gene_hypothetical=protein; hypothetical protein
KIMDJLCH_01448	56.899	1.99082	0.326457	3.03508	0.00240472	0.0262648	gene_synonym=rnk; gene_synonym=rnk; Regulator of nucleoside diphosphate kinase;
KIMDJLCH_01450	95889.9	7.07712	0.336142	18.079	4.66432e-73	1.96368e-70	gene_hypothetical=protein; hypothetical protein	Annotated as psrC via BLAST
KIMDJLCH_01451	56658.4	8.28953	0.309891	23.5229	2.37889e-122	5.50833e-119	gene_synonym=phsB; gene_synonym=phsB; Thiosulfate reductase electron transfer subunit PhsB;	Annotated as psrB via BLAST
KIMDJLCH_01452	203885	7.9681	0.372209	18.7209	3.34241e-78	1.71985e-75	gene_synonym=phsA; gene_synonym=phsA; Thiosulfate reductase molybdopterin-containing subunit PhsA; ec=ec:1.8.5.5	Annotated as psrA via BLAST
KIMDJLCH_01453	1011.62	2.56564	0.425192	3.6822	0.00023123	0.00314949	gene_synonym=ttrS; gene_synonym=ttrS; Tetrathionate sensor histidine kinase TtrS; ec=ec:2.7.13.3
KIMDJLCH_01454	390.405	1.87303	0.381155	2.29049	0.0219928	0.188609	gene_synonym=tmoT; gene_synonym=tmoT; Response regulator protein TmoT;
KIMDJLCH_01455	67.9873	0.286085	0.457562	0	1	1	gene_hypothetical=protein; hypothetical protein
KIMDJLCH_01456	971.403	2.691	0.502902	3.36249	0.000772442	0.00933989	gene_synonym=torC_1; gene_synonym=torC_1; Cytochrome c-type protein TorC;
KIMDJLCH_01457	2214.64	2.39382	0.49244	2.83043	0.00464851	0.0471055	gene_synonym=torA; gene_synonym=torA; Trimethylamine-N-oxide reductase; ec=ec:1.7.2.3
KIMDJLCH_01458	714.791	0.335126	0.25162	0	1	1	gene_synonym=torD_1; gene_synonym=torD_1; Chaperone protein TorD;
KIMDJLCH_01459	913.426	0.471841	0.301858	0	1	1	gene_synonym=rcsC_5; gene_synonym=rcsC_5; Sensor histidine kinase RcsC; ec=ec:2.7.13.3
KIMDJLCH_01460	1533.53	-0.426401	0.361646	0	1	1	gene_synonym=torT; gene_synonym=torT; Periplasmic protein TorT;
KIMDJLCH_01461	579.667	1.00253	0.216409	0.0116698	0.990689	1	gene_synonym=torR; gene_synonym=torR; TorCAD operon transcriptional regulatory protein TorR;
KIMDJLCH_01462	419.853	1.48374	0.495541	0.976191	0.32897	1	gene_hypothetical=protein; hypothetical protein
KIMDJLCH_01463	652.691	-0.149202	0.305139	0	1	1	gene_synonym=mltD_2; gene_synonym=mltD_2; Membrane-bound lytic murein transglycosylase D;
KIMDJLCH_01464	1579.75	-0.632854	0.305218	0	1	1	gene_synonym=rsbQ; gene_synonym=rsbQ; Sigma factor SigB regulation protein RsbQ;
KIMDJLCH_01465	525.782	-0.996762	0.2565	0	1	1	gene_hypothetical=protein; hypothetical protein
KIMDJLCH_01466	630.361	1.69677	0.304843	2.28567	0.0222738	0.190314	gene_synonym=yjjI; gene_synonym=yjjI; putative protein YjjI;
KIMDJLCH_01467	264.737	0.851178	0.29322	0	1	1	gene_synonym=yjjW; gene_synonym=yjjW; Putative glycyl-radical enzyme activating enzyme YjjW;
KIMDJLCH_01468	325.862	0.809834	0.277068	0	1	1	gene_synonym=yidZ_1; gene_synonym=yidZ_1; HTH-type transcriptional regulator YidZ;
KIMDJLCH_01469	45874.9	-5.84199	0.252702	-19.1609	7.85283e-82	5.19521e-79	gene_Peroxiredoxin=Peroxiredoxin; Peroxiredoxin
KIMDJLCH_01470	23079.5	-5.98307	0.291616	-17.0878	1.82968e-65	6.0523e-63	gene_metallo=hydrolase; putative metallo-hydrolase
KIMDJLCH_01471	15722.2	-5.49094	0.295195	-15.2135	2.87898e-52	6.66627e-50	gene_hypothetical=protein; hypothetical protein
KIMDJLCH_01472	6560.85	-5.9389	0.406966	-12.1359	6.81495e-34	8.09232e-32	gene_synonym=glpE_1; gene_synonym=glpE_1; Thiosulfate sulfurtransferase GlpE; ec=ec:2.8.1.1
KIMDJLCH_01473	5592.95	-2.94009	0.3202	-6.05901	1.36959e-09	3.40997e-08	gene_synonym=blh; gene_synonym=blh; Beta-lactamase hydrolase-like protein;
KIMDJLCH_01474	9745.18	-3.75732	0.507566	-5.43243	5.55914e-08	1.1649e-06	gene_hypothetical=protein; hypothetical protein
KIMDJLCH_01475	1813.75	-1.70751	0.316143	-2.23796	0.0252237	0.212384	gene_synonym=norR_1; gene_synonym=norR_1; Anaerobic nitric oxide reductase transcription regulator NorR;
KIMDJLCH_01476	3536.78	-5.17544	0.322875	-12.9321	2.96788e-38	4.90867e-36	gene_hypothetical=protein; hypothetical protein
KIMDJLCH_01477	121.733	-1.48699	0.349542	-1.39322	0.163553	0.971043	gene_hypothetical=protein; hypothetical protein
KIMDJLCH_01478	184.492	0.385935	0.272143	0	1	1	gene_hypothetical=protein; hypothetical protein
KIMDJLCH_01479	337.724	-0.368916	0.252464	0	1	1	gene_hypothetical=protein; hypothetical protein
KIMDJLCH_01480	76.656	1.66898	0.417328	1.60301	0.108932	0.71252	gene_synonym=copB_1; gene_synonym=copB_1; Copper resistance protein B;
KIMDJLCH_01481	267.905	1.6525	0.355434	1.83578	0.0663906	0.478157	gene_synonym=copA_2; gene_synonym=copA_2; Copper resistance protein A;
KIMDJLCH_01482	153.462	1.40872	0.482879	0.846434	0.397311	1	gene_hypothetical=protein; hypothetical protein
KIMDJLCH_01483	4368.95	2.18702	0.44354	2.67625	0.00744514	0.0718301	gene_hypothetical=protein; hypothetical protein
KIMDJLCH_01484	76.8308	0.97009	0.353692	0	1	1	gene_hypothetical=protein; hypothetical protein
KIMDJLCH_01485	930.785	2.92885	0.395226	4.88037	1.05887e-06	1.96933e-05	gene_hypothetical=protein; hypothetical protein
KIMDJLCH_01486	657.93	1.55042	0.427637	1.28713	0.19805	1	gene_synonym=umuC_2; gene_synonym=umuC_2; Protein UmuC;
KIMDJLCH_01487	285.795	0.881354	0.361568	0	1	1	gene_synonym=umuD_2; gene_synonym=umuD_2; Protein UmuD;
KIMDJLCH_01488	488.166	1.90884	0.294585	3.08515	0.00203449	0.0226484	gene_hypothetical=protein; hypothetical protein
KIMDJLCH_01489	569.942	2.03234	0.366183	2.81919	0.00481455	0.0485755	gene_synonym=mkl; gene_synonym=mkl; putative ribonucleotide transport ATP-binding protein mkl;
KIMDJLCH_01490	290.405	2.0504	0.276601	3.79752	0.000146153	0.00204482	gene_hypothetical=protein; hypothetical protein
KIMDJLCH_01491	202.781	0.971733	0.482817	0	1	1	gene_hypothetical=protein; hypothetical protein
KIMDJLCH_01492	4416.5	0.718734	0.431688	0	1	1	gene_synonym=pepO_1; gene_synonym=pepO_1; Neutral endopeptidase;
KIMDJLCH_01493	633.762	-1.29381	0.265088	-1.10837	0.267704	1	gene_hypothetical=protein; hypothetical protein
KIMDJLCH_01494	299.344	-0.737173	0.31537	0	1	1	gene_hypothetical=protein; hypothetical protein
KIMDJLCH_01495	346.327	-0.95024	0.357502	0	1	1	gene_binding=protein; putative ABC transporter ATP-binding protein
KIMDJLCH_01496	369.623	-0.781452	0.372627	0	1	1	gene_hypothetical=protein; hypothetical protein
KIMDJLCH_01497	444.141	-1.67626	0.352728	-1.91722	0.0552094	0.413045	gene_hypothetical=protein; hypothetical protein
KIMDJLCH_01498	577.471	-0.966799	0.321526	0	1	1	gene_synonym=zur; gene_synonym=zur; Zinc uptake regulation protein;
KIMDJLCH_01499	708.171	-0.702552	0.28273	0	1	1	gene_hypothetical=protein; hypothetical protein
KIMDJLCH_01500	401.196	-0.60712	0.336549	0	1	1	gene_hypothetical=protein; hypothetical protein
KIMDJLCH_01501	1113.16	-1.44435	0.398586	-1.11482	0.264928	1	gene_synonym=yciC; gene_synonym=yciC; Putative metal chaperone YciC;
KIMDJLCH_01502	123.836	1.00352	0.287459	0.0122314	0.990241	1	gene_hypothetical=protein; hypothetical protein
KIMDJLCH_01503	3053.12	-2.39727	0.455016	-3.07081	0.0021348	0.0235949	gene_synonym=betI_1; gene_synonym=betI_1; HTH-type transcriptional regulator BetI;
KIMDJLCH_01504	9572.02	-2.7263	0.401147	-4.30341	1.68193e-05	0.000271254	gene_synonym=betB; gene_synonym=betB; NAD/NADP-dependent betaine aldehyde dehydrogenase; ec=ec:1.2.1.8
KIMDJLCH_01505	11098.8	-3.40055	0.388161	-6.18442	6.23314e-10	1.60365e-08	gene_synonym=betA; gene_synonym=betA; Oxygen-dependent choline dehydrogenase; ec=ec:1.1.99.1
KIMDJLCH_01506	9352.38	-5.29423	0.417757	-10.2793	8.7399e-25	6.63516e-23	gene_hypothetical=protein; hypothetical protein
KIMDJLCH_01507	7053.46	-4.61246	0.329877	-10.9509	6.57791e-28	6.2168e-26	gene_hypothetical=protein; hypothetical protein
KIMDJLCH_01508	1172.7	-0.61522	0.206831	0	1	1	gene_hypothetical=protein; hypothetical protein
KIMDJLCH_01512	60.2261	1.81129	1.77149	0.457971	0.646973	1	gene_hypothetical=protein; hypothetical protein
KIMDJLCH_01513	9661.99	1.56621	0.317757	1.7819	0.0747658	0.531044	gene_synonym=gap2; gene_synonym=gap2; Glyceraldehyde-3-phosphate dehydrogenase-like protein;
KIMDJLCH_01514	911.722	-0.251049	0.296976	0	1	1	gene_hypothetical=protein; hypothetical protein
KIMDJLCH_01515	76856.5	-2.04061	0.482198	-2.15807	0.0309227	0.254357	gene_synonym=gap; gene_synonym=gap; Glyceraldehyde-3-phosphate dehydrogenase; ec=ec:1.2.1.12
KIMDJLCH_01516	8075.55	-0.824678	0.236873	0	1	1	gene_synonym=nadA; gene_synonym=nadA; Quinolinate synthase A; ec=ec:2.5.1.72
KIMDJLCH_01517	4213.3	0.0069359	0.245001	0	1	1	gene_hypothetical=protein; hypothetical protein
KIMDJLCH_01518	2738.01	0.553693	0.3531	0	1	1	gene_synonym=bkdA2; gene_synonym=bkdA2; 2-oxoisovalerate dehydrogenase subunit beta; ec=ec:1.2.4.4
KIMDJLCH_01519	2725.25	0.499402	0.26458	0	1	1	gene_synonym=pdhA; gene_synonym=pdhA; Pyruvate dehydrogenase E1 component subunit alpha; ec=ec:1.2.4.1
KIMDJLCH_01520	2882.27	0.595006	0.320416	0	1	1	gene_synonym=astE; gene_synonym=astE; Succinylglutamate desuccinylase; ec=ec:3.5.1.96
KIMDJLCH_01521	82.8786	-0.0202493	0.391209	0	1	1	gene_synonym=msrA_3; gene_synonym=msrA_3; Peptide methionine sulfoxide reductase MsrA; ec=ec:1.8.4.11
KIMDJLCH_01522	30625	-3.10935	0.295836	-7.13011	1.00286e-12	3.57248e-11	gene_synonym=trxB; gene_synonym=trxB; Thioredoxin reductase; ec=ec:1.8.1.9
KIMDJLCH_01523	413.868	-0.347057	0.250981	0	1	1	gene_hypothetical=protein; hypothetical protein
KIMDJLCH_01524	1795.15	0.0464695	0.253476	0	1	1	gene_synonym=mdtA_5; gene_synonym=mdtA_5; Multidrug resistance protein MdtA;
KIMDJLCH_01525	3590.25	-0.244627	0.200282	0	1	1	gene_synonym=czcA_3; gene_synonym=czcA_3; Cobalt-zinc-cadmium resistance protein CzcA;
KIMDJLCH_01526	2943.36	0.506744	0.288549	0	1	1	gene_synonym=pat; gene_synonym=pat; Peptidyl-lysine N-acetyltransferase Pat;
KIMDJLCH_01527	1680.98	0.0256889	0.377668	0	1	1	gene_synonym=vdcA_2; gene_synonym=vdcA_2; Diguanylate cyclase VdcA; ec=ec:2.7.7.65
KIMDJLCH_01528	631.353	-0.251961	0.311895	0	1	1	gene_synonym=eco; gene_synonym=eco; Ecotin;
KIMDJLCH_01529	358.225	-2.02322	0.402676	-2.54104	0.0110523	0.101153	gene_hypothetical=protein; hypothetical protein
KIMDJLCH_01530	1784.68	-1.5788	0.253789	-2.28064	0.0225696	0.192132	gene_synonym=dbpA_1; gene_synonym=dbpA_1; ATP-dependent RNA helicase DbpA; ec=ec:3.6.4.13
KIMDJLCH_01531	977.653	-1.18068	0.378392	-0.477491	0.633013	1	gene_hypothetical=protein; hypothetical protein
KIMDJLCH_01532	278.843	-1.05051	0.345034	-0.146382	0.88362	1	gene_hypothetical=protein; hypothetical protein
KIMDJLCH_01533	4085.52	-1.04406	0.352229	-0.125097	0.900447	1	gene_synonym=pssA; gene_synonym=pssA; CDP-diacylglycerol--serine O-phosphatidyltransferase; ec=ec:2.7.8.8
KIMDJLCH_01534	649.099	0.0673414	0.195501	0	1	1	gene_synonym=dacB; gene_synonym=dacB; D-alanyl-D-alanine carboxypeptidase DacB; ec=ec:3.4.16.4
KIMDJLCH_01535	1865.7	-0.176382	0.332176	0	1	1	gene_hypothetical=protein; hypothetical protein
KIMDJLCH_01536	286.94	-0.00810555	0.289502	0	1	1	gene_hypothetical=protein; hypothetical protein
KIMDJLCH_01537	162537	-2.77901	0.465533	-3.82144	0.000132676	0.00186754	gene_synonym=katG_1; gene_synonym=katG_1; Catalase-peroxidase; ec=ec:1.11.1.21
KIMDJLCH_01538	779.052	-2.3544	0.38771	-3.49332	0.000477047	0.00605262	gene_hypothetical=protein; hypothetical protein
KIMDJLCH_01539	3061.57	0.0916107	0.390614	0	1	1	gene_synonym=pgm; gene_synonym=pgm; Phosphoglucomutase; ec=ec:5.4.2.2
KIMDJLCH_01540	1427.89	-0.449636	0.420077	0	1	1	gene_synonym=seqA; gene_synonym=seqA; Negative modulator of initiation of replication;
KIMDJLCH_01541	1551.63	-0.759843	0.209974	0	1	1	gene_synonym=ybfF; gene_synonym=ybfF; Esterase YbfF;
KIMDJLCH_01542	760.976	-1.16829	0.374209	-0.449711	0.652919	1	gene_hypothetical=protein; hypothetical protein
KIMDJLCH_01543	1771.91	-1.21346	0.312995	-0.682005	0.495236	1	gene_synonym=ybfE; gene_synonym=ybfE; putative protein YbfE;
KIMDJLCH_01544	4192.56	-0.56886	0.378525	0	1	1	gene_synonym=fldA; gene_synonym=fldA; Flavodoxin;
KIMDJLCH_01545	2129.76	-0.996619	0.223265	0	1	1	gene_hypothetical=protein; hypothetical protein
KIMDJLCH_01546	7530.41	-1.15517	0.400866	-0.387081	0.698696	1	gene_synonym=efp; gene_synonym=efp; Elongation factor P;
KIMDJLCH_01547	563.711	0.855844	0.233657	0	1	1	gene_synonym=alaA; gene_synonym=alaA; Glutamate-pyruvate aminotransferase AlaA; ec=ec:2.6.1.2
KIMDJLCH_01548	514.289	-0.261884	0.277882	0	1	1	gene_synonym=yfbR_1; gene_synonym=yfbR_1; 5%27-deoxynucleotidase YfbR; ec=ec:3.1.3.89
KIMDJLCH_01549	1877.08	1.01041	0.377438	0.027582	0.977996	1	gene_synonym=dgt; gene_synonym=dgt; Deoxyguanosinetriphosphate triphosphohydrolase-like protein;
KIMDJLCH_01550	109.151	0.248035	0.421544	0	1	1	gene_synonym=scrK_1; gene_synonym=scrK_1; Fructokinase; ec=ec:2.7.1.4
KIMDJLCH_01551	161.808	0.420199	0.391966	0	1	1	gene_synonym=mtlK; gene_synonym=mtlK; Mannitol 2-dehydrogenase; ec=ec:1.1.1.67
KIMDJLCH_01552	179.685	1.03887	0.44467	0.0874053	0.930349	1	gene_hypothetical=protein; hypothetical protein
KIMDJLCH_01553	262.592	1.20758	0.244163	0.850159	0.395237	1	gene_transposase=ISSpu13; ISAs1 family transposase ISSpu13
KIMDJLCH_01554	30.9806	0.0213456	0.390086	0	1	1	gene_hypothetical=protein; hypothetical protein
KIMDJLCH_01555	666.717	0.2083	0.217963	0	1	1	gene_synonym=eryD; gene_synonym=eryD; Erythritol catabolism regulatory protein EryD;
KIMDJLCH_01556	799.521	0.256051	0.258848	0	1	1	gene_synonym=yieH; gene_synonym=yieH; 6-phosphogluconate phosphatase;
KIMDJLCH_01557	6266.54	3.44236	0.407368	5.99547	2.02902e-09	4.89396e-08	gene_synonym=adhE; gene_synonym=adhE; Aldehyde-alcohol dehydrogenase;
KIMDJLCH_01558	492.947	-0.396264	0.231183	0	1	1	gene_synonym=ygeA; gene_synonym=ygeA; L-aspartate/glutamate-specific racemase; ec=ec:5.1.1.13
KIMDJLCH_01559	2292.92	-1.30507	0.495692	-0.615434	0.538268	1	gene_hypothetical=protein; hypothetical protein
KIMDJLCH_01560	15064.8	-0.964111	0.463704	0	1	1	gene_synonym=eda; gene_synonym=eda; KHG/KDPG aldolase;
KIMDJLCH_01561	27751.9	-0.0674617	0.436065	0	1	1	gene_synonym=edd; gene_synonym=edd; Phosphogluconate dehydratase; ec=ec:4.2.1.12
KIMDJLCH_01562	7962.87	0.0926187	0.496637	0	1	1	gene_synonym=pgl; gene_synonym=pgl; 6-phosphogluconolactonase; ec=ec:3.1.1.31
KIMDJLCH_01563	16984.8	-1.79132	0.423689	-1.8677	0.0618038	0.456481	gene_synonym=zwf; gene_synonym=zwf; Glucose-6-phosphate 1-dehydrogenase; ec=ec:1.1.1.49
KIMDJLCH_01564	3934.91	-0.552738	0.506498	0	1	1	gene_synonym=hexR; gene_synonym=hexR; HTH-type transcriptional regulator HexR;
KIMDJLCH_01565	39677.8	-1.96828	0.408997	-2.36745	0.017911	0.155914	gene_synonym=pykA; gene_synonym=pykA; Pyruvate kinase II; ec=ec:2.7.1.40
KIMDJLCH_01566	8576.67	-0.246573	0.318787	0	1	1	gene_synonym=fadE_1; gene_synonym=fadE_1; Acyl-coenzyme A dehydrogenase; ec=ec:1.3.8.7
KIMDJLCH_01567	2368.94	-0.670853	0.297759	0	1	1	gene_hypothetical=protein; hypothetical protein
KIMDJLCH_01568	7055.65	0.669293	0.378036	0	1	1	gene_hypothetical=protein; hypothetical protein
KIMDJLCH_01569	198.733	-0.900915	0.344174	0	1	1	gene_synonym=smrA; gene_synonym=smrA; putative DNA endonuclease SmrA;
KIMDJLCH_01570	1457.08	-0.801979	0.317787	0	1	1	gene_hypothetical=protein; hypothetical protein
KIMDJLCH_01571	663.969	0.30231	0.219864	0	1	1	gene_hypothetical=protein; hypothetical protein
KIMDJLCH_01572	7633.66	0.356457	0.271875	0	1	1	gene_hypothetical=protein; hypothetical protein
KIMDJLCH_01573	855.86	0.0359175	0.418042	0	1	1	gene_hypothetical=protein; hypothetical protein
KIMDJLCH_01574	2523.05	0.27152	0.405607	0	1	1	gene_hypothetical=protein; hypothetical protein
KIMDJLCH_01578	2956.47	0.0435959	0.410541	0	1	1	gene_synonym=sbnA; gene_synonym=sbnA; N-%282-amino-2-carboxyethyl%29-L-glutamate synthase; ec=ec:2.5.1.140
KIMDJLCH_01579	1528.8	-1.1859	0.253868	-0.732274	0.464001	1	gene_synonym=queE; gene_synonym=queE; 7-carboxy-7-deazaguanine synthase; ec=ec:4.3.99.3
KIMDJLCH_01580	1026.63	0.158062	0.223574	0	1	1	gene_synonym=queC; gene_synonym=queC; 7-cyano-7-deazaguanine synthase; ec=ec:6.3.4.20
KIMDJLCH_01581	993.657	-0.530066	0.264806	0	1	1	gene_synonym=glpG_1; gene_synonym=glpG_1; Rhomboid protease GlpG; ec=ec:3.4.21.105
KIMDJLCH_01582	739.103	-0.817157	0.275913	0	1	1	gene_hypothetical=protein; hypothetical protein
KIMDJLCH_01583	1743.1	-1.47899	0.36101	-1.32681	0.184571	1	gene_hypothetical=protein; hypothetical protein
KIMDJLCH_01584	704.935	-1.3315	0.252634	-1.31218	0.189461	1	gene_flipping=protein; DNA base-flipping protein
KIMDJLCH_01585	1506.9	-0.349201	0.292579	0	1	1	gene_hypothetical=protein; hypothetical protein
KIMDJLCH_01586	2822.84	0.019652	0.276433	0	1	1	gene_synonym=yafJ; gene_synonym=yafJ; Putative glutamine amidotransferase YafJ;
KIMDJLCH_01587	17441.5	-1.26565	0.207554	-1.27991	0.200577	1	gene_synonym=fadE_2; gene_synonym=fadE_2; Acyl-coenzyme A dehydrogenase; ec=ec:1.3.8.7
KIMDJLCH_01588	327.228	0.198434	0.463453	0	1	1	gene_hypothetical=protein; hypothetical protein
KIMDJLCH_01589	5962.93	-0.143262	0.237044	0	1	1	gene_synonym=bepE_3; gene_synonym=bepE_3; Efflux pump membrane transporter BepE;
KIMDJLCH_01590	1631.46	-0.551722	0.25099	0	1	1	gene_synonym=bepF_1; gene_synonym=bepF_1; Efflux pump periplasmic linker BepF;
KIMDJLCH_01591	9969.6	-0.333376	0.31759	0	1	1	gene_synonym=bamC; gene_synonym=bamC; Outer membrane protein assembly factor BamC;
KIMDJLCH_01592	13638.3	0.0494492	0.439155	0	1	1	gene_synonym=dapA; gene_synonym=dapA; 4-hydroxy-tetrahydrodipicolinate synthase; ec=ec:4.3.3.7
KIMDJLCH_01593	974.554	-1.55422	0.19953	-2.77761	0.00547605	0.0545368	gene_synonym=gcvR; gene_synonym=gcvR; Glycine cleavage system transcriptional repressor;
KIMDJLCH_01594	1076.25	-1.78614	0.289733	-2.71332	0.00666133	0.065219	gene_synonym=bcp; gene_synonym=bcp; Peroxiredoxin Bcp; ec=ec:1.11.1.15
KIMDJLCH_01595	9807.11	-0.305452	0.254607	0	1	1	gene_synonym=nhaP2_1; gene_synonym=nhaP2_1; K%28%2B%29/H%28%2B%29 antiporter NhaP2;
KIMDJLCH_01596	2070.11	0.217948	0.431922	0	1	1	gene_synonym=prpF; gene_synonym=prpF; 2-methyl-aconitate isomerase;
KIMDJLCH_01597	6211.36	-0.0150947	0.358503	0	1	1	gene_synonym=acnD; gene_synonym=acnD; 2-methylcitrate dehydratase %282-methyl-trans-aconitate forming%29; ec=ec:4.2.1.117
KIMDJLCH_01598	3782.82	-0.842014	0.361779	0	1	1	gene_synonym=prpC_2; gene_synonym=prpC_2; 2-methylcitrate synthase; ec=ec:2.3.3.5
KIMDJLCH_01599	3145.15	-0.927584	0.364398	0	1	1	gene_synonym=prpB; gene_synonym=prpB; 2-methylisocitrate lyase; ec=ec:4.1.3.30
KIMDJLCH_01600	898.596	-1.61423	0.357037	-1.72037	0.085366	0.590045	gene_synonym=glaR; gene_synonym=glaR; HTH-type transcriptional repressor GlaR;
KIMDJLCH_01601	478.866	1.14525	0.237626	0.61126	0.541027	1	gene_synonym=dsdC; gene_synonym=dsdC; HTH-type transcriptional regulator DsdC;
KIMDJLCH_01602	33455.4	1.28528	0.337857	0.844372	0.398462	1	gene_synonym=lutC; gene_synonym=lutC; Lactate utilization protein C;
KIMDJLCH_01603	59061.8	1.69238	0.347288	1.99369	0.0461862	0.357076	gene_synonym=lutB; gene_synonym=lutB; Lactate utilization protein B;
KIMDJLCH_01604	36661	1.6398	0.415641	1.53932	0.123727	0.782758	gene_synonym=lutA; gene_synonym=lutA; Lactate utilization protein A;
KIMDJLCH_01605	612.898	-0.189662	0.223109	0	1	1	gene_hypothetical=protein; hypothetical protein
KIMDJLCH_01606	727.504	0.404357	0.188803	0	1	1	gene_hypothetical=protein; hypothetical protein
KIMDJLCH_01607	1379.63	1.63954	0.271018	2.35976	0.0182869	0.158887	gene_synonym=selO_1; gene_synonym=selO_1; Protein adenylyltransferase SelO;
KIMDJLCH_01608	2200.18	-0.873895	0.223332	0	1	1	gene_hypothetical=protein; hypothetical protein
KIMDJLCH_01609	2355.73	-0.537906	0.193816	0	1	1	gene_hypothetical=protein; hypothetical protein
KIMDJLCH_01610	466.201	-1.17326	0.274952	-0.630132	0.528608	1	gene_hypothetical=protein; hypothetical protein
KIMDJLCH_01611	31.1599	0.320008	0.597381	0	1	1	gene_hypothetical=protein; hypothetical protein
KIMDJLCH_01612	247.325	0.0066818	0.397235	0	1	1	gene_transposase=ISSpu4; IS3 family transposase ISSpu4
KIMDJLCH_01613	255.826	-0.687836	0.290276	0	1	1	gene_hypothetical=protein; hypothetical protein
KIMDJLCH_01614	443.598	0.118776	0.32065	0	1	1	gene_synonym=regA; gene_synonym=regA; Photosynthetic apparatus regulatory protein RegA;
KIMDJLCH_01615	1468.81	-0.115369	0.24771	0	1	1	gene_synonym=regB; gene_synonym=regB; Sensor histidine kinase RegB; ec=ec:2.7.13.3
KIMDJLCH_01616	276.913	0.631975	0.306699	0	1	1	gene_synonym=alsT_2; gene_synonym=alsT_2; Amino-acid carrier protein AlsT;
KIMDJLCH_01617	516.215	-0.397487	0.231948	0	1	1	gene_transposase=ISSpu10; IS5 family transposase ISSpu10
KIMDJLCH_01618	3120.38	-1.4359	0.267599	-1.62894	0.103325	0.685526	gene_synonym=comR_2; gene_synonym=comR_2; HTH-type transcriptional repressor ComR;
KIMDJLCH_01619	12814.2	-1.84961	0.413634	-2.05401	0.0399749	0.315373	gene_putative=protein; putative protein
KIMDJLCH_01620	155.114	-0.488661	0.302546	0	1	1	gene_hypothetical=protein; hypothetical protein
KIMDJLCH_01621	699.998	-1.53243	0.463325	-1.14916	0.25049	1	gene_synonym=desA3; gene_synonym=desA3; NADPH-dependent stearoyl-CoA 9-desaturase;
KIMDJLCH_01622	833.936	-1.3522	0.490448	-0.718124	0.472681	1	gene_NADPH=oxidoreductase; NADPH oxidoreductase
KIMDJLCH_01623	293.988	-0.504399	0.340802	0	1	1	gene_hypothetical=protein; hypothetical protein
KIMDJLCH_01624	359.168	-1.54203	0.356882	-1.51879	0.128815	0.808322	gene_hypothetical=protein; hypothetical protein
KIMDJLCH_01625	276.383	-0.607737	0.258512	0	1	1	gene_synonym=hdfR_2; gene_synonym=hdfR_2; HTH-type transcriptional regulator HdfR;
KIMDJLCH_01626	476.267	-0.551094	0.278199	0	1	1	gene_synonym=ygiD; gene_synonym=ygiD; 4%2C5-DOPA dioxygenase extradiol; ec=ec:1.13.11.29
KIMDJLCH_01627	910.267	-0.750565	0.263081	0	1	1	gene_GMP=phosphodiesterase; Cyclic di-GMP phosphodiesterase
KIMDJLCH_01628	674.633	0.243745	0.288856	0	1	1	gene_synonym=mdoC; gene_synonym=mdoC; Glucans biosynthesis protein C;
KIMDJLCH_01629	1130.11	-0.620412	0.388393	0	1	1	gene_synonym=gltC_1; gene_synonym=gltC_1; HTH-type transcriptional regulator GltC;
KIMDJLCH_01630	289.488	-0.211599	0.285638	0	1	1	gene_synonym=resA_4; gene_synonym=resA_4; Thiol-disulfide oxidoreductase ResA;
KIMDJLCH_01631	296.059	0.453563	0.377706	0	1	1	gene_hypothetical=protein; hypothetical protein
KIMDJLCH_01632	525.194	0.434047	0.327446	0	1	1	gene_synonym=iolG_2; gene_synonym=iolG_2; Inositol 2-dehydrogenase/D-chiro-inositol 3-dehydrogenase; ec=ec:1.1.1.369
KIMDJLCH_01633	527.626	1.76174	0.200056	3.80762	0.000140308	0.00196899	gene_synonym=CARKD; gene_synonym=CARKD; ATP-dependent %28S%29-NAD%28P%29H-hydrate dehydratase; ec=ec:4.2.1.136
KIMDJLCH_01634	1183.6	-0.512893	0.256207	0	1	1	gene_transposase=ISVa15; IS630 family transposase ISVa15
KIMDJLCH_01635	60.6553	0.113794	0.489283	0	1	1	gene_synonym=nnr; gene_synonym=nnr; Bifunctional NAD%28P%29H-hydrate repair enzyme Nnr;
KIMDJLCH_01636	360.708	-0.778546	0.348607	0	1	1	gene_synonym=ousX_1; gene_synonym=ousX_1; Glycine betaine-binding periplasmic protein OusX;
KIMDJLCH_01637	5551.57	-1.48406	0.363395	-1.33205	0.182845	1	gene_synonym=ousX_2; gene_synonym=ousX_2; Glycine betaine-binding periplasmic protein OusX;
KIMDJLCH_01638	5307.19	0.915474	0.310542	0	1	1	gene_synonym=ousW; gene_synonym=ousW; Glycine betaine/choline transport system permease protein OusW;
KIMDJLCH_01639	3598.53	-0.207274	0.324528	0	1	1	gene_synonym=proV; gene_synonym=proV; Glycine betaine/proline betaine transport system ATP-binding protein ProV;
KIMDJLCH_01640	63.3314	0.280567	0.442657	0	1	1	gene_hypothetical=protein; hypothetical protein
KIMDJLCH_01641	383.356	1.40163	0.320942	1.25142	0.21078	1	gene_synonym=cbpM; gene_synonym=cbpM; Chaperone modulatory protein CbpM;
KIMDJLCH_01642	2162.47	2.65637	0.397647	4.16543	3.10763e-05	0.000481319	gene_synonym=cbpA; gene_synonym=cbpA; Curved DNA-binding protein;
KIMDJLCH_01643	1021.07	-0.860139	0.211795	0	1	1	gene_synonym=IMPDH_1; gene_synonym=IMPDH_1; Inosine-5%27-monophosphate dehydrogenase; ec=ec:1.1.1.205
KIMDJLCH_01644	360.648	-1.23699	0.323788	-0.731921	0.464217	1	gene_synonym=polC_1; gene_synonym=polC_1; DNA polymerase III PolC-type; ec=ec:2.7.7.7
KIMDJLCH_01645	15596.2	-0.580877	0.184295	0	1	1	gene_betaine=transporter 1; Glycine betaine transporter 1
KIMDJLCH_01646	294.631	0.501183	0.238278	0	1	1	gene_hypothetical=protein; hypothetical protein
KIMDJLCH_01647	1145.77	2.2359	0.265378	4.65712	3.20658e-06	5.62487e-05	gene_synonym=ubiB_1; gene_synonym=ubiB_1; putative protein kinase UbiB;
KIMDJLCH_01648	545.373	2.35516	0.462635	2.92922	0.00339816	0.0353638	gene_hypothetical=protein; hypothetical protein
KIMDJLCH_01649	629.094	1.01256	0.304538	0.0412476	0.967098	1	gene_transposase=ISPpr5; IS1595 family transposase ISPpr5
KIMDJLCH_01650	1178.46	0.791932	0.208971	0	1	1	gene_synonym=dmlR_3; gene_synonym=dmlR_3; HTH-type transcriptional regulator DmlR;
KIMDJLCH_01651	158.826	1.13284	0.266102	0.499223	0.617622	1	gene_synonym=nagL_2; gene_synonym=nagL_2; Maleylpyruvate isomerase; ec=ec:5.2.1.4
KIMDJLCH_01652	801.266	0.162214	0.294915	0	1	1	gene_synonym=hmp_1; gene_synonym=hmp_1; Flavohemoprotein; ec=ec:1.14.12.17
KIMDJLCH_01653	2650.69	-0.664723	0.305135	0	1	1	gene_hypothetical=protein; hypothetical protein
KIMDJLCH_01654	1072.49	-0.625751	0.375267	0	1	1	gene_synonym=comR_3; gene_synonym=comR_3; HTH-type transcriptional repressor ComR;
KIMDJLCH_01655	944.888	1.19923	0.354913	0.561346	0.574561	1	gene_hypothetical=protein; hypothetical protein
KIMDJLCH_01656	169.183	-1.50781	0.369164	-1.37558	0.168953	0.987436	gene_hypothetical=protein; hypothetical protein
KIMDJLCH_01657	780.923	-0.413218	0.3616	0	1	1	gene_hypothetical=protein; hypothetical protein
KIMDJLCH_01658	554.596	2.39386	0.341326	4.08365	4.43338e-05	0.000664433	gene_synonym=gabD1_3; gene_synonym=gabD1_3; Succinate-semialdehyde dehydrogenase %5BNADP%28%2B%29%5D 1; ec=ec:1.2.1.79
KIMDJLCH_01659	224.037	3.26329	0.291984	7.75143	9.0861e-15	3.89609e-13	gene_synonym=nemA_3; gene_synonym=nemA_3; N-ethylmaleimide reductase;
KIMDJLCH_01660	511.264	1.05269	0.357794	0.147256	0.88293	1	gene_hypothetical=protein; hypothetical protein
KIMDJLCH_01661	885.475	1.65825	0.241553	2.72507	0.00642882	0.0632099	gene_putative=protein; putative protein
KIMDJLCH_01662	75.4667	1.07051	0.423128	0.166631	0.86766	1	gene_hypothetical=protein; hypothetical protein
KIMDJLCH_01663	55.7206	1.30398	0.420239	0.72335	0.469465	1	gene_hypothetical=protein; hypothetical protein
KIMDJLCH_01664	262.529	1.33992	0.246537	1.37879	0.167959	0.985181	gene_synonym=dadA; gene_synonym=dadA; D-amino acid dehydrogenase;
KIMDJLCH_01665	405.831	1.97821	0.303158	3.22675	0.00125207	0.0145687	gene_synonym=ybaT; gene_synonym=ybaT; Inner membrane transport protein YbaT;
KIMDJLCH_01666	247.665	0.647249	0.35836	0	1	1	gene_synonym=osmC; gene_synonym=osmC; Peroxiredoxin OsmC; ec=ec:1.11.1.15
KIMDJLCH_01667	194.808	0.728449	0.331745	0	1	1	gene_hypothetical=protein; hypothetical protein
KIMDJLCH_01668	2064.76	2.73372	0.38404	4.51442	6.34888e-06	0.000108094	gene_synonym=uvrA_1; gene_synonym=uvrA_1; UvrABC system protein A;
KIMDJLCH_01669	660.464	-0.235403	0.212204	0	1	1	gene_hypothetical=protein; hypothetical protein
KIMDJLCH_01670	103.104	-1.08112	0.271982	-0.298245	0.765516	1	gene_hypothetical=protein; hypothetical protein
KIMDJLCH_01671	389.42	0.273081	0.418135	0	1	1	gene_hypothetical=protein; hypothetical protein
KIMDJLCH_01672	95.9299	0.00651414	0.362835	0	1	1	gene_hypothetical=protein; hypothetical protein
KIMDJLCH_01673	60.1175	0.283125	0.381602	0	1	1	gene_hypothetical=protein; hypothetical protein
KIMDJLCH_01674	219.335	0.181307	0.364677	0	1	1	gene_hypothetical=protein; hypothetical protein
KIMDJLCH_01675	379.431	-0.403591	0.323686	0	1	1	gene_synonym=xerC_3; gene_synonym=xerC_3; Tyrosine recombinase XerC;
KIMDJLCH_01676	122.845	-0.643666	0.516057	0	1	1	gene_hypothetical=protein; hypothetical protein
KIMDJLCH_01677	157.946	-0.530166	0.270862	0	1	1	gene_hypothetical=protein; hypothetical protein
KIMDJLCH_01678	293.827	0.0156228	0.288813	0	1	1	gene_hypothetical=protein; hypothetical protein
KIMDJLCH_01679	639.645	-2.08906	0.265481	-4.10222	4.09207e-05	0.000617276	gene_synonym=xerC_4; gene_synonym=xerC_4; Tyrosine recombinase XerC;
KIMDJLCH_01680	3003.95	0.779338	0.267012	0	1	1	gene_synonym=czcD; gene_synonym=czcD; Cadmium%2C cobalt and zinc/H%28%2B%29-K%28%2B%29 antiporter;
KIMDJLCH_01681	785.904	0.0177421	0.349544	0	1	1	gene_hypothetical=protein; hypothetical protein
KIMDJLCH_01682	267.741	-0.379272	0.45261	0	1	1	gene_hypothetical=protein; hypothetical protein
KIMDJLCH_01683	228.012	-0.34083	0.475863	0	1	1	gene_hypothetical=protein; hypothetical protein
KIMDJLCH_01684	205.613	-0.467411	0.333805	0	1	1	gene_hypothetical=protein; hypothetical protein
KIMDJLCH_01685	858.129	0.346669	0.232726	0	1	1	gene_synonym=czcA_4; gene_synonym=czcA_4; Cobalt-zinc-cadmium resistance protein CzcA;
KIMDJLCH_01686	289.102	0.768835	0.315839	0	1	1	gene_hypothetical=protein; hypothetical protein
KIMDJLCH_01687	537.123	0.110991	0.249592	0	1	1	gene_synonym=czcC; gene_synonym=czcC; Cobalt-zinc-cadmium resistance protein CzcC;
KIMDJLCH_01688	905.126	-0.132031	0.352286	0	1	1	gene_hypothetical=protein; hypothetical protein
KIMDJLCH_01689	724.812	-0.957107	0.398415	0	1	1	gene_hypothetical=protein; hypothetical protein
KIMDJLCH_01690	137.686	-0.625903	0.382809	0	1	1	gene_hypothetical=protein; hypothetical protein
KIMDJLCH_01691	1301.49	-0.927537	0.305318	0	1	1	gene_hypothetical=protein; hypothetical protein
KIMDJLCH_01692	235.952	0.346359	0.295789	0	1	1	gene_synonym=dns_2; gene_synonym=dns_2; Extracellular deoxyribonuclease;
KIMDJLCH_01693	561.6	1.0772	0.508607	0.151794	0.879349	1	gene_synonym=umuC_3; gene_synonym=umuC_3; Protein UmuC;
KIMDJLCH_01694	1926.25	-0.211975	0.274409	0	1	1	gene_hypothetical=protein; hypothetical protein
KIMDJLCH_01695	1177.44	-0.497738	0.258132	0	1	1	gene_synonym=pldB; gene_synonym=pldB; Lysophospholipase L2; ec=ec:3.1.1.5
KIMDJLCH_01696	1406.51	-0.343776	0.296051	0	1	1	gene_hypothetical=protein; hypothetical protein
KIMDJLCH_01697	6844.95	-0.246672	0.275572	0	1	1	gene_synonym=add; gene_synonym=add; Adenosine deaminase; ec=ec:3.5.4.4
KIMDJLCH_01698	6408.66	3.53087	0.480017	5.27247	1.34601e-07	2.74598e-06	gene_synonym=hemN; gene_synonym=hemN; Oxygen-independent coproporphyrinogen III oxidase; ec=ec:1.3.98.3
KIMDJLCH_01699	899.666	-0.486077	0.194815	0	1	1	gene_hypothetical=protein; hypothetical protein
KIMDJLCH_01700	2142.19	-0.139876	0.220705	0	1	1	gene_hypothetical=protein; hypothetical protein
KIMDJLCH_01701	25.0978	-0.758088	0.616887	0	1	1	gene_hypothetical=protein; hypothetical protein
KIMDJLCH_01702	735.785	0.362287	0.39613	0	1	1	gene_hypothetical=protein; hypothetical protein
KIMDJLCH_01703	278.769	0.0170287	0.255205	0	1	1	gene_hypothetical=protein; hypothetical protein
KIMDJLCH_01704	3449.22	0.431621	0.24543	0	1	1	gene_synonym=prtV; gene_synonym=prtV; Pre-pro-metalloprotease PrtV;
KIMDJLCH_01705	836.023	-0.0688221	0.237545	0	1	1	gene_synonym=ubiC; gene_synonym=ubiC; Chorismate pyruvate-lyase; ec=ec:4.1.3.40
KIMDJLCH_01706	1148.23	0.466723	0.305362	0	1	1	gene_hypothetical=protein; hypothetical protein
KIMDJLCH_01707	1520.63	0.332379	0.22899	0	1	1	gene_synonym=rlmF; gene_synonym=rlmF; Ribosomal RNA large subunit methyltransferase F; ec=ec:2.1.1.181
KIMDJLCH_01708	2150.14	0.531577	0.409196	0	1	1	gene_synonym=fdhD_1; gene_synonym=fdhD_1; Sulfur carrier protein FdhD;
KIMDJLCH_01709	1594.07	-1.68208	0.440869	-1.54712	0.121835	0.772901	gene_hypothetical=protein; hypothetical protein
KIMDJLCH_01710	934.691	-1.82418	0.483079	-1.70609	0.0879911	0.603134	gene_hypothetical=protein; hypothetical protein
KIMDJLCH_01711	3116.06	0.00167129	0.478748	0	1	1	gene_synonym=rsxB; gene_synonym=rsxB; Ion-translocating oxidoreductase complex subunit B;
KIMDJLCH_01712	2150.87	1.22441	0.646889	0.346913	0.728657	1	gene_synonym=torD_2; gene_synonym=torD_2; Chaperone protein TorD;
KIMDJLCH_01713	1441.76	1.85634	0.591579	1.44756	0.147741	0.899068	gene_hypothetical=protein; hypothetical protein
KIMDJLCH_01714	18177	2.85467	0.625553	2.96485	0.00302832	0.0319274	gene_synonym=napA_2; gene_synonym=napA_2; Periplasmic nitrate reductase; ec=ec:1.9.6.1
KIMDJLCH_01715	4903.6	2.87356	0.579511	3.23301	0.00122495	0.0143614	gene_synonym=fdhB1; gene_synonym=fdhB1; Formate dehydrogenase iron-sulfur subunit;
KIMDJLCH_01716	7291.74	2.36468	0.546011	2.49936	0.0124416	0.112534	gene_hypothetical=protein; hypothetical protein
KIMDJLCH_01717	225.034	-0.220616	0.267663	0	1	1	gene_synonym=rlpA_2; gene_synonym=rlpA_2; Endolytic peptidoglycan transglycosylase RlpA;
KIMDJLCH_01718	162.843	0.567951	0.372821	0	1	1	gene_hypothetical=protein; hypothetical protein
KIMDJLCH_01719	286.64	0.812506	0.280012	0	1	1	gene_hypothetical=protein; hypothetical protein
KIMDJLCH_01720	1009.27	1.11886	0.231224	0.514056	0.607212	1	gene_synonym=yfdC; gene_synonym=yfdC; Inner membrane protein YfdC;
KIMDJLCH_01721	781.365	0.175158	0.376794	0	1	1	gene_synonym=dhmA_2; gene_synonym=dhmA_2; Haloalkane dehalogenase; ec=ec:3.8.1.5
KIMDJLCH_01722	375.873	1.06865	0.196676	0.349066	0.72704	1	gene_hypothetical=protein; hypothetical protein
KIMDJLCH_01723	112.436	-0.450448	0.279368	0	1	1	gene_hypothetical=protein; hypothetical protein
KIMDJLCH_01724	102.117	0.397163	0.469178	0	1	1	gene_hypothetical=protein; hypothetical protein
KIMDJLCH_01725	800.506	0.566885	0.235655	0	1	1	gene_synonym=rhtA; gene_synonym=rhtA; Threonine/homoserine exporter RhtA;
KIMDJLCH_01726	333.817	0.0804089	0.249432	0	1	1	gene_synonym=emrE; gene_synonym=emrE; Multidrug transporter EmrE;
KIMDJLCH_01727	929.765	1.24017	0.261178	0.91957	0.357798	1	gene_synonym=yqhD_2; gene_synonym=yqhD_2; Alcohol dehydrogenase YqhD;
KIMDJLCH_01728	446.182	0.190718	0.207036	0	1	1	gene_synonym=rhaS; gene_synonym=rhaS; HTH-type transcriptional activator RhaS;
KIMDJLCH_01729	116.249	0.644997	0.458334	0	1	1	gene_hypothetical=protein; hypothetical protein
KIMDJLCH_01730	2446.01	3.08232	0.264378	7.87632	3.37172e-15	1.48709e-13	gene_synonym=hemW_1; gene_synonym=hemW_1; Heme chaperone HemW;
KIMDJLCH_01731	920.429	1.55929	0.443095	1.26224	0.206863	1	gene_synonym=RBKS_1; gene_synonym=RBKS_1; Ribokinase; ec=ec:2.7.1.15
KIMDJLCH_01732	1154.81	-0.0169746	0.338307	0	1	1	gene_synonym=yiiM; gene_synonym=yiiM; Protein YiiM;
KIMDJLCH_01733	291.337	-0.0432321	0.228213	0	1	1	gene_hypothetical=protein; hypothetical protein
KIMDJLCH_01734	6772.12	0.976997	0.412314	0	1	1	gene_synonym=mcpH; gene_synonym=mcpH; Methyl-accepting chemotaxis protein McpH;
KIMDJLCH_01735	2536.16	0.275253	0.422236	0	1	1	gene_ubiquinone=oxidoreductase; Electron transfer flavoprotein-ubiquinone oxidoreductase
KIMDJLCH_01736	3066.06	0.480168	0.434243	0	1	1	gene_synonym=moaA_1; gene_synonym=moaA_1; GTP 3%27%2C8-cyclase; ec=ec:4.1.99.22
KIMDJLCH_01737	1077.97	0.948762	0.405684	0	1	1	gene_synonym=moaC; gene_synonym=moaC; Cyclic pyranopterin monophosphate synthase; ec=ec:4.6.1.17
KIMDJLCH_01738	463.391	0.463524	0.335078	0	1	1	gene_synonym=moaD; gene_synonym=moaD; Molybdopterin synthase sulfur carrier subunit;
KIMDJLCH_01739	642.153	0.59746	0.340132	0	1	1	gene_synonym=moaE; gene_synonym=moaE; Molybdopterin synthase catalytic subunit; ec=ec:2.8.1.12
KIMDJLCH_01740	673.429	0.216428	0.318486	0	1	1	gene_synonym=modA; gene_synonym=modA; Molybdate-binding protein ModA;
KIMDJLCH_01741	469.074	0.737684	0.298695	0	1	1	gene_synonym=modB; gene_synonym=modB; Molybdenum transport system permease protein ModB;
KIMDJLCH_01742	843.018	1.18851	0.274383	0.687023	0.492068	1	gene_synonym=btuD_2; gene_synonym=btuD_2; Vitamin B12 import ATP-binding protein BtuD; ec=ec:7.6.2.8
KIMDJLCH_01743	4748.54	-0.704836	0.405223	0	1	1	gene_hypothetical=protein; hypothetical protein
KIMDJLCH_01744	4983.01	-0.505439	0.292232	0	1	1	gene_synonym=cusR; gene_synonym=cusR; Transcriptional regulatory protein CusR;
KIMDJLCH_01745	2166.45	0.26884	0.214406	0	1	1	gene_synonym=sasA_2; gene_synonym=sasA_2; Adaptive-response sensory-kinase SasA;
KIMDJLCH_01746	829.758	-1.13358	0.308149	-0.433484	0.664663	1	gene_hypothetical=protein; hypothetical protein
KIMDJLCH_01747	407.31	0.33656	0.381804	0	1	1	gene_hypothetical=protein; hypothetical protein
KIMDJLCH_01748	358.33	-0.204381	0.272095	0	1	1	gene_transposase=ISSpu10; IS5 family transposase ISSpu10
KIMDJLCH_01749	669.611	0.433224	0.187953	0	1	1	gene_hypothetical=protein; hypothetical protein
KIMDJLCH_01750	168.118	-0.579922	0.441561	0	1	1	gene_hypothetical=protein; hypothetical protein
KIMDJLCH_01751	617.865	-0.659003	0.362486	0	1	1	gene_hypothetical=protein; hypothetical protein
KIMDJLCH_01752	1108.28	0.196814	0.225843	0	1	1	gene_synonym=moeB; gene_synonym=moeB; Molybdopterin-synthase adenylyltransferase; ec=ec:2.7.7.80
KIMDJLCH_01753	2611.13	1.56531	0.329099	1.71774	0.0858444	0.591586	gene_synonym=moeA; gene_synonym=moeA; Molybdopterin molybdenumtransferase; ec=ec:2.10.1.1
KIMDJLCH_01754	171.737	-0.41426	0.308319	0	1	1	gene_hypothetical=protein; hypothetical protein
KIMDJLCH_01755	2127.8	1.19946	0.214026	0.931954	0.35136	1	gene_hypothetical=protein; hypothetical protein
KIMDJLCH_01756	7029.98	2.59301	0.342946	4.64507	3.3996e-06	5.91863e-05	gene_synonym=pckA; gene_synonym=pckA; Phosphoenolpyruvate carboxykinase %28ATP%29; ec=ec:4.1.1.49
KIMDJLCH_01757	2827.5	-0.715894	0.24829	0	1	1	gene_synonym=hslO; gene_synonym=hslO; 33 kDa chaperonin;
KIMDJLCH_01758	1524.65	-1.31804	0.301301	-1.05554	0.291177	1	gene_synonym=hslR; gene_synonym=hslR; Heat shock protein 15;
KIMDJLCH_01759	3134.29	1.23569	0.373649	0.630772	0.52819	1	gene_synonym=epsC; gene_synonym=epsC; Type II secretion system protein C;
KIMDJLCH_01760	4201.12	0.524234	0.250957	0	1	1	gene_synonym=epsD; gene_synonym=epsD; Secretin GspD;
KIMDJLCH_01761	4515.24	0.570686	0.305712	0	1	1	gene_synonym=epsE; gene_synonym=epsE; Type II secretion system protein E;
KIMDJLCH_01762	1879.18	1.11857	0.253899	0.466989	0.640507	1	gene_synonym=epsF_1; gene_synonym=epsF_1; Type II secretion system protein F;
KIMDJLCH_01763	666.666	-0.538423	0.360108	0	1	1	gene_synonym=epsG; gene_synonym=epsG; Type II secretion system protein G;
KIMDJLCH_01764	741.152	-0.389647	0.36708	0	1	1	gene_hypothetical=protein; hypothetical protein
KIMDJLCH_01765	791.85	0.206087	0.330519	0	1	1	gene_hypothetical=protein; hypothetical protein
KIMDJLCH_01766	692.935	0.051016	0.298001	0	1	1	gene_synonym=xcpW; gene_synonym=xcpW; Type II secretion system protein J;
KIMDJLCH_01767	1153.25	-0.0212468	0.270399	0	1	1	gene_hypothetical=protein; hypothetical protein
KIMDJLCH_01768	1753.21	-0.0583662	0.283002	0	1	1	gene_synonym=epsL; gene_synonym=epsL; Type II secretion system protein L;
KIMDJLCH_01769	771.577	0.357066	0.304366	0	1	1	gene_synonym=epsM; gene_synonym=epsM; Type II secretion system protein M;
KIMDJLCH_01770	766.524	-0.0202809	0.233292	0	1	1	gene_synonym=outN; gene_synonym=outN; Type II secretion system protein N;
KIMDJLCH_01771	738.86	-1.01162	0.287013	-0.0404725	0.967716	1	gene_synonym=yrfG; gene_synonym=yrfG; GMP/IMP nucleotidase YrfG; ec=ec:3.1.3.5
KIMDJLCH_01772	2387.72	0.232995	0.253488	0	1	1	gene_synonym=nudE; gene_synonym=nudE; ADP compounds hydrolase NudE;
KIMDJLCH_01773	3157.81	0.15417	0.244606	0	1	1	gene_synonym=cysQ_2; gene_synonym=cysQ_2; 3%27%282%27%29%2C5%27-bisphosphate nucleotidase CysQ; ec=ec:3.1.3.7
KIMDJLCH_01774	618.774	1.07082	0.253609	0.279268	0.780039	1	gene_transposase=ISPpr5; IS1595 family transposase ISPpr5
KIMDJLCH_01775	2370.4	0.647486	0.275301	0	1	1	gene_synonym=selU; gene_synonym=selU; tRNA 2-selenouridine synthase;
KIMDJLCH_01776	3829.92	0.734833	0.256992	0	1	1	gene_synonym=selD; gene_synonym=selD; Selenide%2C water dikinase; ec=ec:2.7.9.3
KIMDJLCH_01777	824.553	0.637677	0.441177	0	1	1	gene_hypothetical=protein; hypothetical protein
KIMDJLCH_01778	1279.79	0.846223	0.277936	0	1	1	gene_synonym=lplT; gene_synonym=lplT; Lysophospholipid transporter LplT;
KIMDJLCH_01779	7865.83	-2.91377	0.309618	-6.18106	6.3671e-10	1.62906e-08	gene_hypothetical=protein; hypothetical protein
KIMDJLCH_01780	1155.57	-0.518129	0.21018	0	1	1	gene_synonym=fabR; gene_synonym=fabR; HTH-type transcriptional repressor FabR;
KIMDJLCH_01781	8071.98	-0.859136	0.32111	0	1	1	gene_synonym=trmA; gene_synonym=trmA; tRNA/tmRNA %28uracil-C%285%29%29-methyltransferase;
KIMDJLCH_01782	1535.14	-0.497861	0.325877	0	1	1	gene_synonym=murI; gene_synonym=murI; Glutamate racemase; ec=ec:5.1.1.3
KIMDJLCH_01783	2835.11	-1.6551	0.400731	-1.63475	0.102101	0.679352	gene_hypothetical=protein; hypothetical protein
KIMDJLCH_01784	914.966	-0.706278	0.310127	0	1	1	gene_synonym=murB; gene_synonym=murB; UDP-N-acetylenolpyruvoylglucosamine reductase; ec=ec:1.3.1.98
KIMDJLCH_01785	1757.07	-0.465237	0.252087	0	1	1	gene_synonym=birA; gene_synonym=birA; Bifunctional ligase/repressor BirA; ec=ec:6.3.4.15
KIMDJLCH_01786	2582.05	-0.744371	0.318641	0	1	1	gene_synonym=coaA; gene_synonym=coaA; Pantothenate kinase; ec=ec:2.7.1.33
KIMDJLCH_01791	92807.3	0.287856	0.520974	0	1	1	gene_synonym=tufB_1; gene_synonym=tufB_1; Elongation factor Tu 2;
KIMDJLCH_01792	5491.03	-0.261167	0.312929	0	1	1	gene_synonym=secE; gene_synonym=secE; Protein translocase subunit SecE;
KIMDJLCH_01793	11444.3	-0.971373	0.303641	0	1	1	gene_synonym=nusG; gene_synonym=nusG; Transcription termination/antitermination protein NusG;
KIMDJLCH_01794	68450.6	-0.0621301	0.390584	0	1	1	gene_synonym=rplK; gene_synonym=rplK; 50S ribosomal protein L11;
KIMDJLCH_01795	87657.1	-0.342596	0.52979	0	1	1	gene_synonym=rplA; gene_synonym=rplA; 50S ribosomal protein L1;
KIMDJLCH_01796	110279	-1.04152	0.42776	-0.0970584	0.92268	1	gene_synonym=rplJ; gene_synonym=rplJ; 50S ribosomal protein L10;
KIMDJLCH_01797	15433.6	-2.05077	0.500824	-2.09807	0.0358985	0.287271	gene_synonym=rplL; gene_synonym=rplL; 50S ribosomal protein L7/L12;
KIMDJLCH_01798	79088.6	0.495663	0.530773	0	1	1	gene_synonym=rpoB; gene_synonym=rpoB; DNA-directed RNA polymerase subunit beta; ec=ec:2.7.7.6
KIMDJLCH_01799	105265	1.67425	0.645752	1.04414	NA	NA	gene_synonym=rpoC; gene_synonym=rpoC; DNA-directed RNA polymerase subunit beta%27; ec=ec:2.7.7.6
KIMDJLCH_01800	48161	-0.32613	0.431922	0	1	1	gene_synonym=rpsL; gene_synonym=rpsL; 30S ribosomal protein S12;
KIMDJLCH_01801	32379	-0.520994	0.43608	0	1	1	gene_synonym=rpsG; gene_synonym=rpsG; 30S ribosomal protein S7;
KIMDJLCH_01802	168803	1.26723	0.54159	0.493416	0.621719	1	gene_synonym=fusA_1; gene_synonym=fusA_1; Elongation factor G;
KIMDJLCH_01803	100445	0.363809	0.539306	0	1	1	gene_synonym=tufB_2; gene_synonym=tufB_2; Elongation factor Tu 2;
KIMDJLCH_01804	44876.7	-1.72585	0.390032	-1.861	0.0627439	0.460607	gene_synonym=rpsJ; gene_synonym=rpsJ; 30S ribosomal protein S10;
KIMDJLCH_01805	80077.3	0.545855	0.4531	0	1	1	gene_synonym=rplC; gene_synonym=rplC; 50S ribosomal protein L3;
KIMDJLCH_01806	100635	1.56257	0.480205	1.17153	0.241387	1	gene_synonym=rplD; gene_synonym=rplD; 50S ribosomal protein L4;
KIMDJLCH_01807	58803.8	1.51848	0.442413	1.17194	0.241222	1	gene_synonym=rplW; gene_synonym=rplW; 50S ribosomal protein L23;
KIMDJLCH_01808	150651	1.77671	0.51172	1.51785	0.129052	0.808717	gene_synonym=rplB; gene_synonym=rplB; 50S ribosomal protein L2;
KIMDJLCH_01809	39060.9	1.13997	0.547126	0.255825	0.798086	1	gene_synonym=rpsS; gene_synonym=rpsS; 30S ribosomal protein S19;
KIMDJLCH_01810	45958.2	0.900451	0.658535	0	NA	NA	gene_synonym=rplV; gene_synonym=rplV; 50S ribosomal protein L22;
KIMDJLCH_01811	120026	1.67958	0.540967	1.25624	0.20903	1	gene_synonym=rpsC; gene_synonym=rpsC; 30S ribosomal protein S3;
KIMDJLCH_01812	82386.8	1.86284	0.563038	1.53247	0.125407	0.791229	gene_synonym=rplP; gene_synonym=rplP; 50S ribosomal protein L16;
KIMDJLCH_01813	43359.3	0.69002	0.688161	0	1	1	gene_synonym=rpmC; gene_synonym=rpmC; 50S ribosomal protein L29;
KIMDJLCH_01814	32468.7	0.17676	1.07254	0	1	1	gene_synonym=rpsQ; gene_synonym=rpsQ; 30S ribosomal protein S17;
KIMDJLCH_01815	60056.1	-0.215063	0.440769	0	1	1	gene_synonym=rplN; gene_synonym=rplN; 50S ribosomal protein L14;
KIMDJLCH_01816	57647.1	-2.06058	0.34433	-3.08011	0.00206923	0.0229249	gene_synonym=rplX; gene_synonym=rplX; 50S ribosomal protein L24;
KIMDJLCH_01817	117702	0.747379	0.45024	0	1	1	gene_synonym=rplE; gene_synonym=rplE; 50S ribosomal protein L5;
KIMDJLCH_01818	205950	3.31002	0.375304	6.15506	7.50507e-10	1.90967e-08	gene_synonym=rpsN; gene_synonym=rpsN; 30S ribosomal protein S14;
KIMDJLCH_01819	110059	1.84816	0.414288	2.04727	0.0406315	0.319524	gene_synonym=rpsH; gene_synonym=rpsH; 30S ribosomal protein S8;
KIMDJLCH_01820	86610.4	1.78744	0.446413	1.76393	0.0777432	0.548824	gene_synonym=rplF; gene_synonym=rplF; 50S ribosomal protein L6;
KIMDJLCH_01821	13157.7	0.982378	0.687385	0	1	1	gene_synonym=rplR; gene_synonym=rplR; 50S ribosomal protein L18;
KIMDJLCH_01822	44994.7	-0.324855	0.485805	0	1	1	gene_synonym=rpsE; gene_synonym=rpsE; 30S ribosomal protein S5;
KIMDJLCH_01823	20966	0.800215	0.429822	0	1	1	gene_synonym=rpmD; gene_synonym=rpmD; 50S ribosomal protein L30;
KIMDJLCH_01824	108752	1.64265	0.46289	1.38834	0.165034	0.976751	gene_synonym=rplO; gene_synonym=rplO; 50S ribosomal protein L15;
KIMDJLCH_01825	453034	3.46204	0.407321	6.04448	1.49891e-09	3.69226e-08	gene_synonym=secY; gene_synonym=secY; Protein translocase subunit SecY;
KIMDJLCH_01826	143279	2.12922	0.324859	3.47604	0.000508874	0.00639006	gene_synonym=rpsM; gene_synonym=rpsM; 30S ribosomal protein S13;
KIMDJLCH_01827	151961	1.99431	0.373797	2.66002	0.00781365	0.0747625	gene_synonym=rpsK; gene_synonym=rpsK; 30S ribosomal protein S11;
KIMDJLCH_01828	76902.3	1.01095	0.507641	0.0215633	0.982796	1	gene_synonym=rpsD; gene_synonym=rpsD; 30S ribosomal protein S4;
KIMDJLCH_01829	178653	1.29091	0.434073	0.67018	0.502743	1	gene_synonym=rpoA; gene_synonym=rpoA; DNA-directed RNA polymerase subunit alpha; ec=ec:2.7.7.6
KIMDJLCH_01830	28510.3	0.601413	0.620112	0	1	1	gene_synonym=rplQ; gene_synonym=rplQ; 50S ribosomal protein L17;
KIMDJLCH_01831	3373.93	1.67287	0.373053	1.80368	0.0712816	0.509422	gene_synonym=ccmE; gene_synonym=ccmE; Cytochrome c-type biogenesis protein CcmE;
KIMDJLCH_01832	2905.73	2.29768	0.477257	2.71903	0.00654737	0.0642392	gene_hypothetical=protein; hypothetical protein
KIMDJLCH_01833	8881.58	3.40232	0.417654	5.75194	8.82228e-09	1.99298e-07	gene_synonym=ccmC; gene_synonym=ccmC; Heme exporter protein C;
KIMDJLCH_01834	2793.55	1.52467	0.3043	1.7242	0.0846726	0.587884	gene_synonym=ccmB; gene_synonym=ccmB; Heme exporter protein B;
KIMDJLCH_01835	2671.06	0.950974	0.380999	0	1	1	gene_synonym=ccmA; gene_synonym=ccmA; Cytochrome c biogenesis ATP-binding export protein CcmA; ec=ec:7.6.2.5
KIMDJLCH_01836	2236.84	-1.26735	0.411961	-0.648967	0.51636	1	gene_Cytochrome=c5; Cytochrome c5
KIMDJLCH_01837	4059.99	1.61269	0.250783	2.44311	0.0145613	0.129431	gene_hypothetical=protein; hypothetical protein
KIMDJLCH_01838	27055.4	3.63879	0.307967	8.56842	1.04919e-17	5.2245e-16	gene_synonym=ccmF; gene_synonym=ccmF; Cytochrome c-type biogenesis protein CcmF;
KIMDJLCH_01839	2679.52	2.48618	0.426544	3.48425	0.000493523	0.00622754	gene_synonym=dsbE; gene_synonym=dsbE; Thiol:disulfide interchange protein DsbE;
KIMDJLCH_01840	3286.07	2.40592	0.429731	3.27163	0.0010693	0.0126648	gene_synonym=ccmH; gene_synonym=ccmH; Cytochrome c-type biogenesis protein CcmH;
KIMDJLCH_01841	4585.26	3.31561	0.400074	5.78796	7.12466e-09	1.64151e-07	gene_synonym=resA_5; gene_synonym=resA_5; Thiol-disulfide oxidoreductase ResA;
KIMDJLCH_01842	2609.09	-1.65473	0.281133	-2.32891	0.019864	0.171623	gene_hypothetical=protein; hypothetical protein
KIMDJLCH_01843	124.192	1.77082	0.476499	1.61767	0.105733	0.700477	gene_hypothetical=protein; hypothetical protein
KIMDJLCH_01844	298.718	0.201678	0.479027	0	1	1	gene_hypothetical=protein; hypothetical protein
KIMDJLCH_01845	2229.4	0.998377	0.329076	0	1	1	gene_hypothetical=protein; hypothetical protein
KIMDJLCH_01846	2989.91	1.28029	0.324955	0.862557	0.388381	1	gene_hypothetical=protein; hypothetical protein
KIMDJLCH_01847	234.663	0.0130426	0.410818	0	1	1	gene_hypothetical=protein; hypothetical protein
KIMDJLCH_01848	507.868	-0.37607	0.262623	0	1	1	gene_transposase=ISSpu10; IS5 family transposase ISSpu10
KIMDJLCH_01849	128.11	-0.265851	0.324283	0	1	1	gene_hypothetical=protein; hypothetical protein
KIMDJLCH_01850	1067.69	0.600337	0.250245	0	1	1	gene_synonym=hipA_1; gene_synonym=hipA_1; Serine/threonine-protein kinase toxin HipA; ec=ec:2.7.11.1
KIMDJLCH_01851	231.609	-0.244955	0.244724	0	1	1	gene_hypothetical=protein; hypothetical protein
KIMDJLCH_01852	220.138	0.933179	0.588332	0	1	1	gene_hypothetical=protein; hypothetical protein
KIMDJLCH_01853	1002.11	0.0718185	0.385528	0	1	1	gene_hypothetical=protein; hypothetical protein
KIMDJLCH_01854	1000.65	0.0471453	0.315983	0	1	1	gene_hypothetical=protein; hypothetical protein
KIMDJLCH_01855	1035.11	1.57921	0.525067	1.10311	0.26998	1	gene_hypothetical=protein; hypothetical protein
KIMDJLCH_01856	686.073	1.30696	0.430659	0.712767	0.47599	1	gene_hypothetical=protein; hypothetical protein
KIMDJLCH_01857	1715.84	0.0908883	0.509948	0	1	1	gene_hypothetical=protein; hypothetical protein
KIMDJLCH_01858	624.98	-0.830256	0.401517	0	1	1	gene_hypothetical=protein; hypothetical protein
KIMDJLCH_01859	564.726	-1.49781	0.334478	-1.48833	0.136665	0.846117	gene_hypothetical=protein; hypothetical protein
KIMDJLCH_01860	598.821	-1.0725	0.301248	-0.240682	0.809801	1	gene_hypothetical=protein; hypothetical protein
KIMDJLCH_01861	147.671	0.504444	0.647435	0	1	1	gene_hypothetical=protein; hypothetical protein
KIMDJLCH_01862	1341.42	-0.656472	0.459942	0	1	1	gene_hypothetical=protein; hypothetical protein
KIMDJLCH_01863	191.664	0.496406	0.52348	0	1	1	gene_hypothetical=protein; hypothetical protein
KIMDJLCH_01864	526.178	1.06491	0.48257	0.134519	0.892992	1	gene_hypothetical=protein; hypothetical protein
KIMDJLCH_01865	1190.63	-0.465658	0.244119	0	1	1	gene_transposase=ISVa15; IS630 family transposase ISVa15
KIMDJLCH_01866	5703.64	0.176907	0.258966	0	1	1	gene_hypothetical=protein; hypothetical protein
KIMDJLCH_01867	4504.13	-0.00805377	0.255158	0	1	1	gene_hypothetical=protein; hypothetical protein
KIMDJLCH_01868	981.005	-1.39155	0.396818	-0.986736	0.323772	1	gene_synonym=yoeB; gene_synonym=yoeB; Toxin YoeB;
KIMDJLCH_01869	335.526	-1.28829	0.476276	-0.60529	0.544986	1	gene_synonym=yefM; gene_synonym=yefM; Antitoxin YefM;
KIMDJLCH_01870	14.146	0.151382	0.704488	0	1	1	gene_hypothetical=protein; hypothetical protein
KIMDJLCH_01871	462.588	-0.148017	0.283206	0	1	1	gene_hypothetical=protein; hypothetical protein
KIMDJLCH_01872	155.231	-0.253894	0.372652	0	1	1	gene_hypothetical=protein; hypothetical protein
KIMDJLCH_01873	57.5729	0.421964	0.345451	0	1	1	gene_hypothetical=protein; hypothetical protein
KIMDJLCH_01874	124.422	0.636746	0.369557	0	1	1	gene_hypothetical=protein; hypothetical protein
KIMDJLCH_01875	407.974	0.585212	0.380851	0	1	1	gene_transposase=ISSde1; IS4 family transposase ISSde1
KIMDJLCH_01877	290.284	1.41481	0.298865	1.38797	0.165147	0.976751	gene_hypothetical=protein; hypothetical protein
KIMDJLCH_01878	254.15	0.2148	0.440456	0	1	1	gene_transposase=ISSpu15; IS21 family transposase ISSpu15
KIMDJLCH_01879	71.7539	0.76715	0.476613	0	1	1	gene_transposase=ISSpu6; IS3 family transposase ISSpu6
KIMDJLCH_01880	332.693	0.520039	0.384986	0	1	1	gene_transposase=ISSde10; IS3 family transposase ISSde10
KIMDJLCH_01881	83.9379	-0.235522	0.377106	0	1	1	gene_hypothetical=protein; hypothetical protein
KIMDJLCH_01882	52.398	0.947393	0.316634	0	1	1	gene_hypothetical=protein; hypothetical protein
KIMDJLCH_01884	360.364	-0.22832	0.403114	0	1	1	gene_hypothetical=protein; hypothetical protein
KIMDJLCH_01885	364.969	0.623689	0.366339	0	1	1	gene_hypothetical=protein; hypothetical protein
KIMDJLCH_01886	28.3363	0.394765	0.484521	0	1	1	gene_hypothetical=protein; hypothetical protein
KIMDJLCH_01887	389.167	-0.211273	0.378354	0	1	1	gene_hypothetical=protein; hypothetical protein
KIMDJLCH_01888	78.6351	-0.938099	0.345425	0	1	1	gene_hypothetical=protein; hypothetical protein
KIMDJLCH_01889	88.5048	0.738157	0.355792	0	1	1	gene_hypothetical=protein; hypothetical protein
KIMDJLCH_01890	475.802	0.979321	0.31822	0	1	1	gene_hypothetical=protein; hypothetical protein
KIMDJLCH_01891	713.697	0.950419	0.33648	0	1	1	gene_hypothetical=protein; hypothetical protein
KIMDJLCH_01892	646.602	0.739229	0.252482	0	1	1	gene_hypothetical=protein; hypothetical protein
KIMDJLCH_01893	1135.62	0.458887	0.460508	0	1	1	gene_synonym=intQ; gene_synonym=intQ; Putative defective protein IntQ;
KIMDJLCH_01894	3147.22	-0.199975	0.313263	0	1	1	gene_hypothetical=protein; hypothetical protein
KIMDJLCH_01895	656.962	-1.10762	0.352545	-0.30527	0.76016	1	gene_hypothetical=protein; hypothetical protein
KIMDJLCH_01896	8155.02	0.00388236	0.259658	0	1	1	gene_hypothetical=protein; hypothetical protein
KIMDJLCH_01897	303.11	-0.10637	0.463217	0	1	1	gene_hypothetical=protein; hypothetical protein
KIMDJLCH_01898	1393.84	0.385463	0.355805	0	1	1	gene_hypothetical=protein; hypothetical protein
KIMDJLCH_01899	1053.78	0.877703	0.35919	0	1	1	gene_hypothetical=protein; hypothetical protein
KIMDJLCH_01900	538.586	0.173776	0.334398	0	1	1	gene_hypothetical=protein; hypothetical protein
KIMDJLCH_01901	531.373	1.15089	0.342114	0.441054	0.659174	1	gene_synonym=rfbC_1; gene_synonym=rfbC_1; dTDP-4-dehydrorhamnose 3%2C5-epimerase; ec=ec:5.1.3.13
KIMDJLCH_01902	749.116	0.93627	0.244458	0	1	1	gene_synonym=rmlD_1; gene_synonym=rmlD_1; dTDP-4-dehydrorhamnose reductase; ec=ec:1.1.1.133
KIMDJLCH_01903	350.742	1.04823	0.436059	0.110604	0.911931	1	gene_synonym=rffH_1; gene_synonym=rffH_1; Glucose-1-phosphate thymidylyltransferase 2; ec=ec:2.7.7.24
KIMDJLCH_01904	671.826	2.02402	0.362693	2.82337	0.00475217	0.0480509	gene_synonym=rfbB_1; gene_synonym=rfbB_1; dTDP-glucose 4%2C6-dehydratase; ec=ec:4.2.1.46
KIMDJLCH_01905	469.831	0.155849	0.233793	0	1	1	gene_synonym=relE; gene_synonym=relE; mRNA interferase toxin RelE;
KIMDJLCH_01906	511.398	-0.0109691	0.196707	0	1	1	gene_synonym=relB; gene_synonym=relB; Antitoxin RelB;
KIMDJLCH_01907	992.829	0.929723	0.286668	0	1	1	gene_synonym=glmM_1; gene_synonym=glmM_1; Phosphoglucosamine mutase; ec=ec:5.4.2.10
KIMDJLCH_01908	2237.08	-0.327563	0.285008	0	1	1	gene_synonym=galU_2; gene_synonym=galU_2; UTP--glucose-1-phosphate uridylyltransferase; ec=ec:2.7.7.9
KIMDJLCH_01909	10787.1	0.24816	0.17164	0	1	1	gene_hypothetical=protein; hypothetical protein
KIMDJLCH_01910	886.231	1.81147	0.26842	3.02315	0.00250157	0.0271943	gene_hypothetical=protein; hypothetical protein
KIMDJLCH_01911	1342.07	1.89855	0.299386	3.00132	0.00268812	0.0288832	gene_synonym=gnu; gene_synonym=gnu; N-acetyl-alpha-D-glucosaminyl-diphospho-ditrans%2Coctacis-undecaprenol 4-epimerase; ec=ec:5.1.3.26
KIMDJLCH_01912	843.2	1.31072	0.44519	0.697957	0.485204	1	gene_hypothetical=protein; hypothetical protein
KIMDJLCH_01913	2262.35	1.27094	0.368821	0.734616	0.462574	1	gene_synonym=wbiB; gene_synonym=wbiB; dTDP-L-rhamnose 4-epimerase; ec=ec:5.1.3.25
KIMDJLCH_01915	3068.85	1.32122	0.419333	0.766024	0.443662	1	gene_hypothetical=protein; hypothetical protein
KIMDJLCH_01916	1909.64	3.91112	0.401329	7.2537	4.05536e-13	1.51455e-11	gene_hypothetical=protein; hypothetical protein
KIMDJLCH_01917	1325.32	2.38394	0.316888	4.36727	1.25807e-05	0.00020587	gene_transposase=ISVha1; ISAs1 family transposase ISVha1
KIMDJLCH_01918	1790.12	2.47378	0.409727	3.59699	0.000321922	0.00424735	gene_hypothetical=protein; hypothetical protein
KIMDJLCH_01919	748.135	1.61829	0.399545	1.54747	0.121749	0.772901	gene_hypothetical=protein; hypothetical protein
KIMDJLCH_01920	1527.63	1.34311	0.560086	0.612595	0.540144	1	gene_hypothetical=protein; hypothetical protein
KIMDJLCH_01921	2496.8	0.841196	0.5923	0	1	1	gene_hypothetical=protein; hypothetical protein
KIMDJLCH_01922	2251.31	0.661283	0.535359	0	1	1	gene_hypothetical=protein; hypothetical protein
KIMDJLCH_01923	2957.15	0.135804	0.583801	0	1	1	gene_synonym=arnC; gene_synonym=arnC; Undecaprenyl-phosphate 4-deoxy-4-formamido-L-arabinose transferase; ec=ec:2.4.2.53
KIMDJLCH_01924	6432.64	0.520946	0.542577	0	1	1	gene_synonym=fdtB; gene_synonym=fdtB; dTDP-3-amino-3%2C6-dideoxy-alpha-D-galactopyranose transaminase; ec=ec:2.6.1.90
KIMDJLCH_01925	2862.24	-0.252102	0.490447	0	1	1	gene_synonym=fdtC; gene_synonym=fdtC; dTDP-3-amino-3%2C6-dideoxy-alpha-D-galactopyranose 3-N-acetyltransferase; ec=ec:2.3.1.197
KIMDJLCH_01926	1337.62	-1.07831	0.522361	-0.149924	0.880825	1	gene_synonym=fdtA; gene_synonym=fdtA; TDP-4-oxo-6-deoxy-alpha-D-glucose-3%2C4-oxoisomerase; ec=ec:5.3.2.3
KIMDJLCH_01927	2364.33	-0.438295	0.445905	0	1	1	gene_synonym=rfbC_2; gene_synonym=rfbC_2; dTDP-4-dehydrorhamnose 3%2C5-epimerase; ec=ec:5.1.3.13
KIMDJLCH_01928	7669.65	-0.0803569	0.341814	0	1	1	gene_synonym=rmlD_2; gene_synonym=rmlD_2; dTDP-4-dehydrorhamnose reductase; ec=ec:1.1.1.133
KIMDJLCH_01929	5981.76	-0.715483	0.326807	0	1	1	gene_synonym=rffH_2; gene_synonym=rffH_2; Glucose-1-phosphate thymidylyltransferase 2; ec=ec:2.7.7.24
KIMDJLCH_01930	10618.5	-0.0784641	0.181302	0	1	1	gene_synonym=rfbB_2; gene_synonym=rfbB_2; dTDP-glucose 4%2C6-dehydratase; ec=ec:4.2.1.46
KIMDJLCH_01931	4314.01	-0.821167	0.265889	0	1	1	gene_hypothetical=protein; hypothetical protein
KIMDJLCH_01932	2209.45	-1.17429	0.282149	-0.61773	0.536753	1	gene_hypothetical=protein; hypothetical protein
KIMDJLCH_01933	14574	-0.416388	0.267413	0	1	1	gene_hypothetical=protein; hypothetical protein
KIMDJLCH_01934	3430.58	-1.49831	0.197616	-2.52158	0.011683	0.106714	gene_synonym=rfaH; gene_synonym=rfaH; Transcription antitermination protein RfaH;
KIMDJLCH_01935	3122.8	-1.05861	0.269105	-0.217801	0.827585	1	gene_hypothetical=protein; hypothetical protein
KIMDJLCH_01936	2201.29	-0.0991122	0.568781	0	1	1	gene_Glucosylglycerate=phosphorylase; Glucosylglycerate phosphorylase
KIMDJLCH_01937	1929.68	0.446714	0.59135	0	1	1	gene_synonym=gpgS; gene_synonym=gpgS; Glucosyl-3-phosphoglycerate synthase; ec=ec:2.4.1.266
KIMDJLCH_01938	1117.23	1.6004	0.481234	1.24763	0.212167	1	gene_synonym=gpgP; gene_synonym=gpgP; Glucosyl-3-phosphoglycerate/mannosyl-3-phosphoglycerate phosphatase; ec=ec:3.1.3.70
KIMDJLCH_01939	234.226	-0.780634	0.465927	0	1	1	gene_synonym=yqgF; gene_synonym=yqgF; Putative pre-16S rRNA nuclease;
KIMDJLCH_01940	318.178	0.563407	0.379338	0	1	1	gene_transposase=ISSde10; IS3 family transposase ISSde10
KIMDJLCH_01941	71.7523	0.711031	0.511047	0	1	1	gene_transposase=ISSpu6; IS3 family transposase ISSpu6
KIMDJLCH_01942	3571.35	-0.161933	0.338502	0	1	1	gene_hypothetical=protein; hypothetical protein
KIMDJLCH_01943	570.069	-0.514519	0.247347	0	1	1	gene_synonym=yciH; gene_synonym=yciH; putative protein YciH;
KIMDJLCH_01944	7909.53	1.08932	0.243792	0.366365	0.714093	1	gene_synonym=hemH; gene_synonym=hemH; Ferrochelatase; ec=ec:4.99.1.1
KIMDJLCH_01945	3524	-2.16928	0.364028	-3.21205	0.00131791	0.0152581	gene_synonym=btuE; gene_synonym=btuE; Thioredoxin/glutathione peroxidase BtuE; ec=ec:1.11.1.15
KIMDJLCH_01946	7534.37	-1.15616	0.251733	-0.620333	0.535038	1	gene_hypothetical=protein; hypothetical protein
KIMDJLCH_01947	2364.19	1.27339	0.403929	0.676839	0.498508	1	gene_synonym=pilT_1; gene_synonym=pilT_1; Twitching mobility protein;
KIMDJLCH_01948	2451.3	0.786894	0.422016	0	1	1	gene_synonym=pilT_2; gene_synonym=pilT_2; Twitching mobility protein;
KIMDJLCH_01949	694.657	-0.016144	0.258098	0	1	1	gene_homeostasis=protein; Pyridoxal phosphate homeostasis protein
KIMDJLCH_01950	514.582	-0.36191	0.279993	0	1	1	gene_transposase=ISSpu10; IS5 family transposase ISSpu10
KIMDJLCH_01951	3871.88	-0.102254	0.296143	0	1	1	gene_synonym=proC_1; gene_synonym=proC_1; Pyrroline-5-carboxylate reductase; ec=ec:1.5.1.2
KIMDJLCH_01952	2820.73	-0.807376	0.24124	0	1	1	gene_hypothetical=protein; hypothetical protein
KIMDJLCH_01953	361.946	-0.151507	0.270602	0	1	1	gene_hypothetical=protein; hypothetical protein
KIMDJLCH_01954	718.366	-0.491876	0.184672	0	1	1	gene_hypothetical=protein; hypothetical protein
KIMDJLCH_01955	1220.9	-0.118396	0.29867	0	1	1	gene_synonym=rdgB; gene_synonym=rdgB; dITP/XTP pyrophosphatase; ec=ec:3.6.1.66
KIMDJLCH_01956	955.81	0.0401468	0.36948	0	1	1	gene_synonym=hemW_2; gene_synonym=hemW_2; Heme chaperone HemW;
KIMDJLCH_01957	1933.2	1.60548	0.531476	1.13925	0.2546	1	gene_hypothetical=protein; hypothetical protein
KIMDJLCH_01958	7213.98	-0.681472	0.20965	0	1	1	gene_synonym=dmlR_4; gene_synonym=dmlR_4; HTH-type transcriptional regulator DmlR;
KIMDJLCH_01959	7308.99	1.20785	0.216512	0.959983	0.337064	1	gene_hypothetical=protein; hypothetical protein
KIMDJLCH_01960	2922.76	-0.993371	0.324681	0	1	1	gene_synonym=glsA2; gene_synonym=glsA2; Glutaminase 2; ec=ec:3.5.1.2
KIMDJLCH_01961	1604.91	-1.57072	0.360678	-1.58234	0.113571	0.734566	gene_putative=protein; putative protein
KIMDJLCH_01962	3621.34	-1.45825	0.290671	-1.57651	0.114909	0.742178	gene_synonym=trmB; gene_synonym=trmB; tRNA %28guanine-N%287%29-%29-methyltransferase; ec=ec:2.1.1.33
KIMDJLCH_01963	1662.7	0.402513	0.264731	0	1	1	gene_synonym=mutY; gene_synonym=mutY; Adenine DNA glycosylase; ec=ec:3.2.2.31
KIMDJLCH_01964	1468.47	-1.19966	0.400585	-0.498425	0.618184	1	gene_trafficking=protein; putative Fe%282%2B%29-trafficking protein
KIMDJLCH_01965	6647.49	-3.92455	0.426105	-6.86346	6.72142e-12	2.11747e-10	gene_synonym=yceI; gene_synonym=yceI; Protein YceI;
KIMDJLCH_01966	2493.59	-3.10099	0.284603	-7.38219	1.55702e-13	6.11065e-12	gene_synonym=yceJ; gene_synonym=yceJ; Cytochrome b561;
KIMDJLCH_01969	1868.83	0.689533	0.395242	0	1	1	gene_hypothetical=protein; hypothetical protein
KIMDJLCH_01970	2005.83	0.925568	0.37547	0	1	1	gene_synonym=ndh; gene_synonym=ndh; NADH dehydrogenase; ec=ec:1.6.99.3
KIMDJLCH_01971	786.071	0.29557	0.398139	0	1	1	gene_synonym=glnB; gene_synonym=glnB; Nitrogen regulatory protein P-II;
KIMDJLCH_01972	198.105	-0.289348	0.405596	0	1	1	gene_hypothetical=protein; hypothetical protein
KIMDJLCH_01973	2238.03	-0.18599	0.284177	0	1	1	gene_hypothetical=protein; hypothetical protein
KIMDJLCH_01974	89.3002	0.828915	0.542471	0	1	1	gene_hypothetical=protein; hypothetical protein
KIMDJLCH_01975	16748.9	-2.07117	0.57901	-1.85	0.0643128	0.469028	gene_synonym=rpsO; gene_synonym=rpsO; 30S ribosomal protein S15;
KIMDJLCH_01976	7184.07	-0.133194	0.367477	0	1	1	gene_synonym=truB; gene_synonym=truB; tRNA pseudouridine synthase B; ec=ec:5.4.99.25
KIMDJLCH_01977	4153.73	-0.213163	0.336796	0	1	1	gene_synonym=rbfA; gene_synonym=rbfA; Ribosome-binding factor A;
KIMDJLCH_01978	49017.5	0.0442851	0.398346	0	1	1	gene_synonym=infB; gene_synonym=infB; Translation initiation factor IF-2;
KIMDJLCH_01979	13325.4	-0.630422	0.4351	0	1	1	gene_synonym=nusA; gene_synonym=nusA; Transcription termination/antitermination protein NusA;
KIMDJLCH_01980	5332.69	-0.669696	0.371101	0	1	1	gene_synonym=rimP; gene_synonym=rimP; Ribosome maturation factor RimP;
KIMDJLCH_01983	4312.73	0.00788197	0.324077	0	1	1	gene_synonym=secG; gene_synonym=secG; Protein-export membrane protein SecG;
KIMDJLCH_01984	17419.8	0.40512	0.328038	0	1	1	gene_synonym=tpiA; gene_synonym=tpiA; Triosephosphate isomerase; ec=ec:5.3.1.1
KIMDJLCH_01985	3840.32	0.34026	0.3271	0	1	1	gene_synonym=glmM_2; gene_synonym=glmM_2; Phosphoglucosamine mutase; ec=ec:5.4.2.10
KIMDJLCH_01986	1105.53	-1.30616	0.319204	-0.95914	0.337488	1	gene_synonym=folP; gene_synonym=folP; Dihydropteroate synthase; ec=ec:2.5.1.15
KIMDJLCH_01987	19265.8	-0.404963	0.268938	0	1	1	gene_synonym=ftsH; gene_synonym=ftsH; ATP-dependent zinc metalloprotease FtsH;
KIMDJLCH_01988	2264.41	-1.76775	0.469584	-1.63496	0.102057	0.679352	gene_synonym=rlmE; gene_synonym=rlmE; Ribosomal RNA large subunit methyltransferase E; ec=ec:2.1.1.166
KIMDJLCH_01989	3692.92	-1.53453	0.251538	-2.12505	0.0335821	0.271885	gene_synonym=yhbY; gene_synonym=yhbY; RNA-binding protein YhbY;
KIMDJLCH_01990	272.173	0.449902	0.31473	0	1	1	gene_synonym=secF_1; gene_synonym=secF_1; Protein translocase subunit SecF;
KIMDJLCH_01991	450.877	1.00823	0.335155	0.0245646	0.980402	1	gene_synonym=secD_1; gene_synonym=secD_1; Protein translocase subunit SecD;
KIMDJLCH_01992	2824.39	-0.695527	0.383586	0	1	1	gene_hypothetical=protein; hypothetical protein
KIMDJLCH_01993	684.015	-0.307697	0.609636	0	1	1	gene_synonym=greA; gene_synonym=greA; Transcription elongation factor GreA;
KIMDJLCH_01994	25951.7	0.387103	0.356775	0	1	1	gene_synonym=carB; gene_synonym=carB; Carbamoyl-phosphate synthase large chain; ec=ec:6.3.5.5
KIMDJLCH_01995	10688.2	0.463931	0.342403	0	1	1	gene_synonym=carA; gene_synonym=carA; Carbamoyl-phosphate synthase small chain; ec=ec:6.3.5.5
KIMDJLCH_01996	6659.82	-1.2769	0.31009	-0.892975	0.371871	1	gene_synonym=dapB; gene_synonym=dapB; 4-hydroxy-tetrahydrodipicolinate reductase; ec=ec:1.17.1.8
KIMDJLCH_01997	17540.7	-0.147279	0.279819	0	1	1	gene_synonym=fklB; gene_synonym=fklB; FKBP-type 22 kDa peptidyl-prolyl cis-trans isomerase; ec=ec:5.2.1.8
KIMDJLCH_01998	1988.59	-0.248483	0.381507	0	1	1	gene_synonym=bepA_1; gene_synonym=bepA_1; Beta-barrel assembly-enhancing protease;
KIMDJLCH_01999	1094.99	-1.33852	0.252974	-1.33815	0.180846	1	gene_synonym=rhlE_3; gene_synonym=rhlE_3; ATP-dependent RNA helicase RhlE; ec=ec:3.6.4.13
KIMDJLCH_02000	11068	-2.22503	0.350596	-3.49415	0.000475581	0.00605059	gene_synonym=dnaJ_1; gene_synonym=dnaJ_1; Chaperone protein DnaJ;
KIMDJLCH_02001	81590.3	-3.2021	0.424116	-5.19223	2.07794e-07	4.13002e-06	gene_synonym=dnaK_2; gene_synonym=dnaK_2; Chaperone protein DnaK;
KIMDJLCH_02002	299.529	-0.545312	0.320824	0	1	1	gene_hypothetical=protein; hypothetical protein
KIMDJLCH_02003	3069.92	1.46725	0.35482	1.31686	0.187884	1	gene_synonym=proA_1; gene_synonym=proA_1; Gamma-glutamyl phosphate reductase; ec=ec:1.2.1.41
KIMDJLCH_02004	1994.65	1.76514	0.36483	2.09725	0.0359711	0.287271	gene_synonym=proB_1; gene_synonym=proB_1; Glutamate 5-kinase; ec=ec:2.7.2.11
KIMDJLCH_02005	2026.75	0.0239426	0.366029	0	1	1	gene_synonym=adeP; gene_synonym=adeP; Adenine permease AdeP;
KIMDJLCH_02006	4998.52	-1.10768	1.83897	-0.0585565	0.953305	1	gene_hypothetical=protein; hypothetical protein
KIMDJLCH_02007	1476.49	1.46276	0.281495	1.64395	0.100186	0.668532	gene_synonym=pepA_1; gene_synonym=pepA_1; cytosol aminopeptidase; ec=ec:3.4.11.10
KIMDJLCH_02008	6768.79	-0.935879	0.246264	0	1	1	gene_synonym=pepD; gene_synonym=pepD; Cytosol non-specific dipeptidase; ec=ec:3.4.13.18
KIMDJLCH_02009	837.542	0.178436	0.44769	0	1	1	gene_synonym=dinB; gene_synonym=dinB; DNA polymerase IV; ec=ec:2.7.7.7
KIMDJLCH_02010	317.727	-0.432487	0.398803	0	1	1	gene_hypothetical=protein; hypothetical protein
KIMDJLCH_02011	453.983	-0.805919	0.293976	0	1	1	gene_hypothetical=protein; hypothetical protein
KIMDJLCH_02012	1248.61	-0.766211	0.39187	0	1	1	gene_synonym=bfr_1; gene_synonym=bfr_1; Bacterioferritin; ec=ec:1.16.3.1
KIMDJLCH_02013	1554.31	0.959873	0.323615	0	1	1	gene_synonym=bfr_2; gene_synonym=bfr_2; Bacterioferritin; ec=ec:1.16.3.1
KIMDJLCH_02014	700.056	-1.83772	0.34685	-2.41522	0.0157256	0.138189	gene_hypothetical=protein; hypothetical protein
KIMDJLCH_02015	2845.71	-1.80083	0.270155	-2.96432	0.00303348	0.0319274	gene_synonym=apbE_2; gene_synonym=apbE_2; FAD:protein FMN transferase; ec=ec:2.7.1.180
KIMDJLCH_02016	28890.3	-1.50325	0.4114	-1.22326	0.221231	1	gene_synonym=nqrF_1; gene_synonym=nqrF_1; Na%28%2B%29-translocating NADH-quinone reductase subunit F; ec=ec:7.2.1.1
KIMDJLCH_02017	11383.2	-1.62122	0.381293	-1.62926	0.103259	0.685526	gene_synonym=nqrE_1; gene_synonym=nqrE_1; Na%28%2B%29-translocating NADH-quinone reductase subunit E; ec=ec:7.2.1.1
KIMDJLCH_02018	21376.7	-0.618819	0.426397	0	1	1	gene_synonym=nqrD_1; gene_synonym=nqrD_1; Na%28%2B%29-translocating NADH-quinone reductase subunit D; ec=ec:7.2.1.1
KIMDJLCH_02019	29680.6	-0.184261	0.346419	0	1	1	gene_synonym=nqrC_1; gene_synonym=nqrC_1; Na%28%2B%29-translocating NADH-quinone reductase subunit C; ec=ec:7.2.1.1
KIMDJLCH_02020	40053.3	-0.072303	0.351665	0	1	1	gene_synonym=nqrB_1; gene_synonym=nqrB_1; Na%28%2B%29-translocating NADH-quinone reductase subunit B; ec=ec:7.2.1.1
KIMDJLCH_02021	55259	-0.600886	0.347825	0	1	1	gene_synonym=nqrA_1; gene_synonym=nqrA_1; Na%28%2B%29-translocating NADH-quinone reductase subunit A; ec=ec:7.2.1.1
KIMDJLCH_02022	3848.63	0.846586	0.292489	0	1	1	gene_hypothetical=protein; hypothetical protein
KIMDJLCH_02023	2254.12	-0.646714	0.312496	0	1	1	gene_synonym=luxS; gene_synonym=luxS; S-ribosylhomocysteine lyase; ec=ec:4.4.1.21
KIMDJLCH_02024	1581.58	0.455489	0.31772	0	1	1	gene_periplasmic=protein; Monocarboxylate 2-oxoacid-binding periplasmic protein
KIMDJLCH_02025	3194.05	-1.2323	0.360132	-0.645031	0.518907	1	gene_synonym=bolA; gene_synonym=bolA; DNA-binding transcriptional regulator BolA;
KIMDJLCH_02026	1560.78	-1.75096	0.328497	-2.28604	0.0222521	0.190314	gene_synonym=cry1; gene_synonym=cry1; Cryptochrome DASH;
KIMDJLCH_02027	382.524	0.127687	0.237199	0	1	1	gene_hypothetical=protein; hypothetical protein
KIMDJLCH_02028	875.927	0.303124	0.307967	0	1	1	gene_synonym=corA_1; gene_synonym=corA_1; Cobalt/magnesium transport protein CorA;
KIMDJLCH_02029	237.654	0.187048	0.309833	0	1	1	gene_hypothetical=protein; hypothetical protein
KIMDJLCH_02030	463.761	1.04797	0.28779	0.166669	0.867631	1	gene_hypothetical=protein; hypothetical protein
KIMDJLCH_02031	1353.88	0.824747	0.388094	0	1	1	gene_hypothetical=protein; hypothetical protein
KIMDJLCH_02032	2114.89	1.18813	0.396862	0.474036	0.635474	1	gene_hypothetical=protein; hypothetical protein
KIMDJLCH_02033	1908.35	1.33903	0.473175	0.716509	0.473677	1	gene_hypothetical=protein; hypothetical protein
KIMDJLCH_02034	2768.35	-0.77919	0.413107	0	1	1	gene_synonym=calB; gene_synonym=calB; Coniferyl aldehyde dehydrogenase; ec=ec:1.2.1.68
KIMDJLCH_02035	416.653	-1.67016	0.432198	-1.55058	0.121001	0.770779	gene_hypothetical=protein; hypothetical protein
KIMDJLCH_02036	162.661	-0.997072	0.381409	0	1	1	gene_hypothetical=protein; hypothetical protein
KIMDJLCH_02037	872.233	-0.437047	0.270201	0	1	1	gene_hypothetical=protein; hypothetical protein
KIMDJLCH_02038	814.691	-0.175365	0.181706	0	1	1	gene_hypothetical=protein; hypothetical protein
KIMDJLCH_02039	679.56	-0.758389	0.211415	0	1	1	gene_hypothetical=protein; hypothetical protein
KIMDJLCH_02040	938.518	-1.01056	0.320467	-0.032951	0.973714	1	gene_hypothetical=protein; hypothetical protein
KIMDJLCH_02041	1635.75	0.0753864	0.357291	0	1	1	gene_hypothetical=protein; hypothetical protein
KIMDJLCH_02042	109.057	-0.436427	0.394046	0	1	1	gene_hypothetical=protein; hypothetical protein
KIMDJLCH_02043	688.301	-0.910641	0.397002	0	1	1	gene_hypothetical=protein; hypothetical protein
KIMDJLCH_02044	780.792	-0.344191	0.226576	0	1	1	gene_hypothetical=protein; hypothetical protein
KIMDJLCH_02045	1069.36	-0.014331	0.377189	0	1	1	gene_synonym=lptG; gene_synonym=lptG; Lipopolysaccharide export system permease protein LptG;
KIMDJLCH_02046	2347.59	0.279016	0.208259	0	1	1	gene_synonym=lptF; gene_synonym=lptF; Lipopolysaccharide export system permease protein LptF;
KIMDJLCH_02047	14441.8	0.0527853	0.235464	0	1	1	gene_synonym=pepA_2; gene_synonym=pepA_2; Cytosol aminopeptidase; ec=ec:3.4.11.1
KIMDJLCH_02048	337.92	0.165305	0.355718	0	1	1	gene_synonym=yahB_1; gene_synonym=yahB_1; putative HTH-type transcriptional regulator YahB;
KIMDJLCH_02049	398.28	1.11422	0.5639	0.202546	0.83949	1	gene_synonym=ydhC; gene_synonym=ydhC; Inner membrane transport protein YdhC;
KIMDJLCH_02050	501.58	0.252662	0.347153	0	1	1	gene_synonym=yxeM; gene_synonym=yxeM; putative amino-acid-binding protein YxeM;
KIMDJLCH_02051	373.357	-0.591916	0.31093	0	1	1	gene_hypothetical=protein; hypothetical protein
KIMDJLCH_02052	73.4251	-0.658308	0.450425	0	1	1	gene_hypothetical=protein; hypothetical protein
KIMDJLCH_02053	931.356	-0.455851	0.256949	0	1	1	gene_synonym=holC; gene_synonym=holC; DNA polymerase III subunit chi; ec=ec:2.7.7.7
KIMDJLCH_02054	11500.8	-0.124086	0.277974	0	1	1	gene_synonym=valS; gene_synonym=valS; Valine--tRNA ligase; ec=ec:6.1.1.9
KIMDJLCH_02055	470.954	-0.0571339	0.32771	0	1	1	gene_hypothetical=protein; hypothetical protein
KIMDJLCH_02056	2048.46	0.336319	0.193054	0	1	1	gene_synonym=mdtH; gene_synonym=mdtH; Multidrug resistance protein MdtH;
KIMDJLCH_02057	1898.04	-0.359853	0.423367	0	1	1	gene_transposase=ISVsa2; IS66 family transposase ISVsa2
KIMDJLCH_02058	112.503	1.09492	0.286278	0.331555	0.740225	1	gene_hypothetical=protein; hypothetical protein
KIMDJLCH_02059	95.3886	3.0137	0.398613	5.05176	4.3776e-07	8.48229e-06	gene_hypothetical=protein; hypothetical protein
[truncated: 2,639 more rows]
